# Supplementary material for: Identification of a New Giant Emrbryo Allele, and Integrated Transcriptomics and Metabolomics Analysis of Giant Embryo Development in Rice
Source: Front Plant Sci. 2021 Aug 9;12:697889. doi: 10.3389/fpls.2021.697889 (PMC8381154; doi:10.3389/fpls.2021.697889)
Supplement: Supplementary file 8 [file Table_4.XLS]

## Sheet: VIP层级聚类热图数据表
ID	Metabolite	VIP_value	P_value	D4	D5	D6	D7	D8	D9	X4	X5	X6	X7	X8	X9		Metabolite
pos_2718	Sucrose 1',4'-(4,4'-dihydroxy-3,3'-dimethoxy-b-truxinate)	1.1175	0.01919	-0.2837	0.1014	0.3014	-1.8094	-2.0998	-0.0088	0.3132	1.2333	0.1546	0.8017	0.5782	0.7178		3-Hydroxynevirapine glucuronide
pos_752	PC(14:0/0:0)	1.3105	0.0005911	-1.4346	-0.2717	-1.1991	-0.8318	-0.7435	-0.3561	-0.336	0.951	0.7633	0.9484	0.8032	1.707		PC(16:0/0:0)[U]
pos_11	PC(16:0/0:0)[U]	1.277	0.000828	-1.0024	0.1182	-1.0189	-1.2423	-0.9189	-0.7053	-0.4054	1.1255	0.962	0.7538	0.7141	1.6197		Pantothenic Acid
neg_4506	LysoPC(15:0)	1.2215	0.001226	-0.8934	0.0144	-0.5186	-1.1525	-0.9964	-1.1379	-0.6248	1.182	1.1985	1.0077	0.6194	1.3015		AMINOHYDROXYBUTYRIC ACID
neg_3156	LPC(16:0)	1.1896	0.001177	-0.8651	-0.0261	-0.5206	-1.1044	-1.061	-1.1165	-0.6319	1.145	1.2682	0.9782	0.6191	1.3149		1-Kestose
pos_1650	N-Alpha-acetyllysine	1.2112	0.003841	-1.4477	-0.344	-0.8412	-0.5435	-0.7641	-0.4466	-0.1134	0.1526	-0.206	1.534	1.4478	1.5721		M-Coumaric acid
neg_6619	Uridine	1.4681	0.002195	-0.0622	-0.1533	-0.9027	-1.0184	-0.8506	-1.5555	0.1433	0.2166	0.1758	1.3038	0.8392	1.8641		4-Hydroxycrotonic acid
pos_4945	(+)-Prosopinine	1.1056	0.000327	-0.822	-0.2898	-0.3933	-1.3997	-0.7199	-1.3188	0.7725	0.1281	0.17	1.476	0.9022	1.4948		Homolanthionine
pos_6476	Adenylosuccinate	1.5826	0.0002605	-1.1074	-0.6886	-1.1957	-0.6898	-0.9732	-0.3261	0.7048	0.7704	0.0833	0.9909	0.4079	2.0236		Methyl phenylacetate
pos_6138	Cyanidin 3-(6''-acetyl-galactoside)	1.4694	0.0009768	-0.5895	-0.5418	-1.5324	-0.9154	-1.0656	-0.09	1.4234	1.0733	0.1736	0.823	-0.208	1.4493		Elenaic acid
neg_1361	UDP-D-apiose	1.0619	1.053e-05	-0.3781	-0.7999	-1.2086	-1.3415	-1.1423	-0.4811	0.8431	0.5492	1.3746	0.6336	1.3028	0.6483		Cyclocalopin D
pos_1958	4-(2-Nitroethyl)phenyl primeveroside	1.4456	3.741e-07	-0.6595	-1.4307	-0.8239	-0.7039	-1.1083	-0.8189	1.2741	0.5314	0.8708	1.0406	0.7984	1.0298		1-O-Feruloyl-beta-D-glucose
pos_1212	Betaine	1.0808	1.148e-06	-0.7031	-1.3852	-0.9998	-0.5972	-1.074	-0.735	0.6978	0.9049	0.4269	1.1331	1.0131	1.3185		8-deoxy-J2-IsoP
pos_6536	Hypoxanthine	2.2131	3.383e-06	-0.5723	-0.783	-1.3179	-1.0801	-1.1963	-0.4833	1.0074	0.7333	0.608	0.7122	0.8331	1.5387		Heteroxanthin
neg_1634	Inosine	1.8794	1.913e-06	-0.6677	-0.7127	-1.0721	-1.2203	-1.2645	-0.5297	0.967	0.7652	0.7751	0.7154	0.6881	1.5561		13(S)-HOTrE
pos_1743	Aloesol	1.9929	1.92e-06	-0.4689	-0.634	-1.0748	-1.4025	-1.0599	-0.8266	0.8348	0.79	0.3927	1.2238	1.1123	1.1132		1-O-Sinapoyl-beta-D-glucose
neg_6989	Panose	1.5293	1.645e-06	-0.6023	-0.5586	-1.0283	-1.2051	-1.2057	-0.8753	1.0926	0.8466	0.4596	0.9777	0.6524	1.4465		1,2,3-Trihydroxybenzene
neg_6019	2-HYDROXY-3,4-DIMETHOXYBENZOIC ACID	1.7631	1.999e-06	-0.9281	-0.6097	-0.3435	-1.3287	-1.2704	-0.984	0.8883	1.0749	1.2909	0.8334	0.5341	0.8429		L-Lysine
pos_2027	N-butylformamide	1.7898	1.278e-07	-0.8994	-0.6448	-0.706	-1.2663	-1.0784	-0.9892	1.0519	1.0944	1.2858	0.7931	0.5744	0.7844		Ornithine
pos_6046	Syringic acid	1.8493	2.545e-07	-0.9915	-0.6372	-0.6911	-1.167	-1.3094	-0.7639	1.0812	1.0435	1.2762	0.7071	0.5987	0.8534		Argininosuccinic acid
pos_6047	2,6-Dimethoxyphenol	1.7157	3.28e-07	-0.9943	-0.6662	-0.5559	-1.2596	-1.2259	-0.8485	1.0846	0.9412	1.3166	0.7636	0.6056	0.8388		4-Methylene-L-glutamine
neg_5379	Isosyringinoside	1.9982	1.056e-06	-0.8789	-0.7617	-0.8938	-1.4897	-1.1185	-0.356	0.7619	1.0254	1.1927	0.9367	0.6057	0.9761		4-methylthiazole-5-acetic-acid
neg_2150	Glycerol 1-propanoate	1.5607	2.338e-06	-0.9081	-0.8142	-0.8668	-1.4133	-1.1726	-0.2805	0.4978	0.8258	0.9507	1.2567	0.8112	1.1132		Cystathionine ketimine
neg_2148	Zymonic acid	1.4914	5.547e-07	-1.0388	-0.8254	-0.7801	-1.3924	-1.0536	-0.4383	0.5559	0.8491	0.9505	1.2395	0.8077	1.126		6,8-Dihydroxypurine
pos_552	3,4-Dihydroxybenzaldehyde	1.671	1.869e-06	-0.9892	-0.7281	-0.9248	-1.4065	-1.2591	-0.1605	0.7923	0.8032	0.8501	1.0417	0.9472	1.0337		1-(Malonylamino)cyclopropanecarboxylic acid
pos_5865	Pyrocatechol	1.4969	2.376e-06	-1.0454	-0.6963	-0.8083	-1.3789	-1.3262	-0.1993	0.7248	0.8322	0.8234	0.9955	0.9348	1.1437		N,N-Dihydroxy-L-tyrosine
pos_4251	Demeclocycline	1.1991	0.01282	0.456	-2.1766	-1.0481	-0.0056	-0.6614	-0.5342	0.1345	0.2409	0.4138	1.5111	1.2276	0.4421		5-Hydroxy-L-tryptophan
pos_5112	7-Deoxy-13-dihydroadriamycinone	1.6999	0.004552	-0.6883	-0.9482	-1.8446	-1.2978	-0.5376	0.9809	0.8551	0.5863	0.8889	0.5027	0.6056	0.897		Indole-3-acetamide
neg_2793	Gibberellin A86	1.2719	0.03458	-0.4094	-0.8069	-1.8977	-1.2958	-0.6149	1.5114	0.7596	0.4867	0.7749	0.3344	0.4337	0.724		Quinone
neg_4753	2,3-dinor Prostaglandin E1	1.0127	0.008455	0.736	-0.7537	-0.6296	-2.1371	-1.1832	-0.1609	0.4744	0.1644	0.6004	1.1764	0.9932	0.7197		3,4-Dihydroxybenzaldehyde
neg_6487	Guanosine	1.0442	0.008912	0.3507	-0.0782	-1.0208	-1.5815	-2.0193	0.2398	0.6272	0.4154	0.5006	0.791	0.5918	1.1833		Diosmin
pos_6557	Guanine	1.0287	0.01356	0.4021	-0.1393	-1.3172	-1.5338	-1.8277	0.4687	0.7641	0.3145	0.2919	0.7031	0.6597	1.2139		PC(14:0/0:0)
pos_395	6,8-Dihydroxypurine	1.0109	0.01219	0.4248	-0.1523	-1.1598	-1.6443	-1.8539	0.3957	0.7116	0.4549	0.3681	0.5748	0.619	1.2615		Gingerglycolipid B
pos_6933	N-Acetyl-L-Histidine	1.6843	0.0009658	0.2289	-1.0495	-0.9453	-1.5109	-1.6057	0.1454	0.9097	1.0969	1.0316	0.6371	0.4766	0.585		9(S)-HPODE
pos_2669	Chalcolactone	1.471	0.001497	0.6089	-0.1974	-1.691	-1.4226	-0.9751	-0.9607	0.9873	0.9993	0.824	0.8178	0.4696	0.5399		Phytosphingosine
pos_6973	Glycerophosphocholine	1.8872	0.0006881	-0.6579	-0.2755	-0.7335	-1.1926	-0.8929	-1.0547	-0.1644	1.515	0.2973	0.7514	0.5928	1.8151		2,6-Dihydroxynaphthalene
pos_1097	9(S)-HPODE	1.9038	3.642e-06	-0.7787	-0.4994	-1.0359	-1.3613	-0.8009	-0.952	0.6762	1.2211	0.9038	0.8497	0.3391	1.4381		(2R,3R,4R)-2-Amino-4-hydroxy-3-methylpentanoic acid
neg_3096	(±)9-HODE	1.9029	0.0001422	-0.522	-0.0562	-0.8912	-1.4236	-0.7459	-1.4329	0.3776	1.3947	0.9684	0.8955	0.2508	1.1847		Betaine
neg_2970	FA(18:1(OH3))	1.8046	0.0001647	-0.8411	0.2775	-1.099	-1.3314	-0.7996	-1.2572	0.4848	1.2792	0.8313	0.5603	0.5333	1.3619		Propyl gallate
pos_5806	L-Tyrosine, 3-methoxy-a-methyl-, hydrogen sulfate	2.0187	0.0001311	-1.0715	-0.0074	-0.8001	-0.9676	-0.3687	-1.8677	0.7887	1.2809	0.4709	0.8828	0.9011	0.7585		4-Methyl-5-thiazoleethanol
neg_7105	N-Methyl-1-deoxynojirimycin	1.8761	9.518e-05	-0.6202	-0.3159	-0.4405	-0.8964	-1.0094	-1.8432	0.2047	1.1603	0.6547	1.0449	0.8448	1.2163		Ne-Methyl-L-lysine
neg_6982	8-Acetoxypinoresinol 4-glucoside	1.9811	5.928e-07	-0.724	-0.7832	-0.7709	-0.647	-1.0548	-1.5457	0.9288	0.9274	0.6592	1.3385	0.8595	0.8122		N8-Acetylspermidine
pos_5553	Glycyl-Methionine	2.2078	4.929e-07	-0.416	-0.7225	-0.818	-1.255	-0.9906	-1.3316	0.9963	0.9322	0.5941	1.2098	0.9537	0.8478		L-2-Amino-5-(methylthio)pentanoic acid
pos_2354	Entacapone	2.0099	9.305e-07	-0.5026	-0.648	-0.8483	-1.0618	-0.9563	-1.4878	1.0914	1.1008	0.6875	1.1917	0.838	0.5953		Shoyuflavone B
neg_2669	7,8-Dihydrovomifoliol 9-[rhamnosyl-(1->6)-glucoside]	1.6267	3.553e-06	-0.3573	-0.4449	-0.8648	-1.2006	-1.0085	-1.5535	1.1201	1.0549	0.7794	0.8284	0.6869	0.96		BERGENIN
neg_6768	23-Hydroxyphysalolactone	2.1342	6.748e-07	-0.6414	-0.5849	-0.8045	-0.9957	-1.0452	-1.4482	0.7424	0.9818	0.6214	1.0192	0.7984	1.3568		Diaminopimelic acid
pos_6424	2'-O-Methyladenosine	1.795	2.871e-06	-0.9682	-0.2631	-1.1572	-0.9468	-0.6191	-1.4887	0.7715	1.0468	0.6553	0.8364	0.8887	1.2444		1-Anilino-9,10-dioxo-2-anthroic acid
pos_2948	(all-Z)-8,11,14-Heptadecatrienal	2.2688	0.0006562	-0.5644	-0.2911	-1.0219	-0.8799	-0.5429	-1.5164	1.5617	0.6644	0.7439	1.0816	-0.42	1.185		Delta-Hexalactone
pos_169	8-deoxy-J2-IsoP	1.9912	0.001675	-0.1467	0.2733	-1.2761	-1.6309	-0.5037	-1.3268	0.95	0.743	0.8447	1.0011	-0.1185	1.1905		N-Alpha-acetyllysine
pos_5908	N-[1-(4-methoxy-6-oxopyran-2-yl)-2-methylbutyl]acetamide	2.7233	0.0001476	0.0369	-0.388	-1.4961	-0.9104	-0.5592	-1.7496	0.9265	0.8658	0.5325	0.9944	0.8627	0.8846		Dinorpromazine
pos_5801	Aspartyl-L-proline	2.717	3.384e-07	-0.2313	-0.9321	-1.1081	-1.0954	-1.0113	-1.1709	0.8454	1.0926	1.1434	0.9024	0.7657	0.7997		N,N'-Bis(gamma-glutamyl)cystine
pos_262	13(S)-HOTrE	2.6486	4.381e-07	-0.8762	-0.4282	-1.0346	-1.1482	-0.8858	-1.1658	0.6655	1.1996	0.9017	1.0659	0.5137	1.1923		1-(beta-D-Ribofuranosyl)-1,4-dihydronicotinamide
pos_2757	SOLIDAGENONE	1.6241	0.03553	0.3514	0.0562	-0.1538	-0.6459	-0.2241	-2.8828	0.6131	0.4807	0.5416	0.5269	0.656	0.6808		Aloesol
pos_4722	5,20-DiHETE	2.0926	0.0009115	0.028	-0.2748	-0.7082	-1.1443	-0.4681	-2.1819	1.1382	0.4962	0.4869	1.031	0.7096	0.8874		Dopaxanthin quinone
neg_6615	Para-hydroxyrosiglitazone	1.7287	0.00207	0.2642	-0.1062	-0.8381	-0.9547	-0.7399	-2.1832	0.4708	0.511	0.5484	0.9824	0.7476	1.2976		Lepidimoic acid
pos_181	Heteroxanthin	1.0539	0.003319	-0.4259	-0.7542	-0.2229	-0.4188	-0.5718	-2.0362	1.6004	0.9207	0.9942	1.0681	-0.0506	-0.1031		5-Methyl-THF
pos_1122	Phytosphingosine	1.1034	0.005913	-0.8898	0.8661	-0.6137	-0.976	-0.5536	-2.0848	1.0114	1.0707	0.7784	0.5841	0.2742	0.5332		3-Hydroxyanthranilic acid
neg_216	Ribose 1-phosphate	1.033	0.000716	-1.0102	0.2369	-0.3012	-1.1432	-1.081	-1.5005	0.74	0.7443	1.6665	0.4579	0.9878	0.2026		4-(2-Nitroethyl)phenyl primeveroside
neg_3338	Camelliagenin B	1.0662	0.005622	-0.228	-0.8002	-0.0818	-0.9019	-1.1099	-1.1467	-0.201	-0.5616	1.2936	1.5324	1.3596	0.8455		Pisatoside
pos_6950	Creatine	1.0548	0.002624	-0.3041	-0.3716	0.2046	-1.4327	-1.526	-1.0655	-0.3021	0.4755	0.708	1.3169	1.0488	1.2482		11-Methylgerberinol
neg_2715	2',6'-Dihydroxy-4'-methoxyacetophenone	1.1547	0.002829	0.7337	-0.3762	-0.9616	-1.4335	-1.3419	-1.0952	0.5497	0.3919	0.453	1.5731	0.5677	0.9394		N-butylformamide
neg_4835	Maltol propionate	1.1307	0.02616	0.8107	0.1955	-0.2485	-1.3931	-1.4207	-1.5984	0.287	0.0157	0.4151	1.5292	0.4343	0.9731		Scytalone
pos_2719	Yucalexin P15	1.2329	0.002385	0.5201	-0.0458	-0.4694	-1.6491	-1.2198	-1.6568	1.0354	0.6239	0.7991	0.5615	0.8307	0.6704		Everninic Acid
neg_2733	Decarbamoylsaxitoxin	1.2226	0.0008131	-0.2263	0.096	-0.3541	-1.4117	-0.9933	-1.8839	0.6325	1.1357	0.4991	0.7537	0.5274	1.2249		Delphinidin 3-glucosylglucoside
neg_7072	1-(sn-Glycero-3-phospho)-1D-myo-inositol	1.0847	0.0006039	0.0375	-0.3935	-0.3784	-1.0675	-0.9655	-2.0654	0.322	0.9394	0.8312	1.2525	0.817	0.6707		Glutamylleucine
neg_5062	Swertiajaponin	2.0937	0.007777	-1.0028	-0.2952	-0.1152	-1.4899	-1.4995	0.2443	0.7891	1.7537	1.2671	0.0576	0.0543	0.2365		Triazolopropionic acid
pos_5199	Isovitexin	1.6692	0.004685	-1.0789	-0.0671	0.1872	-1.4077	-1.8962	-0.064	0.7449	1.5573	0.8899	0.3203	0.3402	0.474		Sinapyl alcohol
neg_5058	Vitexin	1.594	0.004947	-0.9487	-0.0586	0.1398	-1.3595	-1.975	-0.1075	0.6562	1.5942	0.9716	0.34	0.3219	0.4255		Gardenoside
pos_2637	Linalool oxide D 3-[apiosyl-(1->6)-glucoside]	2.1882	0.003354	-1.9668	-0.0615	0.4273	-0.45	-1.2724	-1.1034	0.9564	1.2687	0.8837	0.4654	0.3235	0.529		4-Hydroxyphenylpyruvic acid
neg_2690	Deuteroporphyrin IX	1.9604	0.003883	-1.5442	-0.0872	0.4887	-1.0583	-1.6073	-0.5755	1.0328	1.3151	1.1092	0.429	0.2534	0.2444		Entacapone
pos_2660	Astragalin	1.5724	0.001481	-1.2237	-0.1863	0.5133	-1.281	-1.5678	-0.8949	0.7093	1.4287	0.8997	0.6334	0.6847	0.2847		Xanthurenic Acid
pos_2531	Rothindin	2.0835	0.0001094	-2.1495	-0.5536	-0.5145	-0.4452	-0.6594	-0.7854	0.8704	1.0979	1.0897	0.6265	0.6689	0.7539		Rothindin
neg_4807	2-{[hydroxy(4-methoxy-1-benzofuran-5-yl)methylidene]amino}acetic acid	2.2413	0.0002379	-2.0255	-0.2903	-0.8638	-0.572	-0.8056	-0.4381	0.875	1.3331	1.1857	0.5442	0.3104	0.7468		Gladiatoside C1
neg_2917	Diosmetin	2.0496	6.16e-05	-1.7238	-0.4851	-0.961	-0.6676	-0.8003	-0.5414	0.8757	1.4777	1.2769	0.528	0.2758	0.7449		(2R,6x)-7-Methyl-3-methylene-1,2,6,7-octanetetrol 2-glucoside
neg_2797	Pulmatin	2.1893	5.048e-06	-1.4761	-0.6142	-0.3123	-0.7662	-1.1839	-1.0535	0.8856	1.3328	1.0993	0.7195	0.7933	0.5758		Linalool oxide D 3-[apiosyl-(1->6)-glucoside]
pos_2691	Oenin	2.3882	1.578e-06	-1.4797	-0.6278	-0.4264	-0.7396	-1.1195	-1.0845	1.003	1.2889	0.9814	0.7408	0.7936	0.6698		3-Phenylpropanal
pos_2706	Peonidin 3-O-glucoside	2.2992	1.846e-06	-1.5422	-0.6003	-0.4138	-0.8143	-1.1	-0.9984	0.9726	1.2615	1.0129	0.7632	0.8011	0.6577		Astragalin
pos_2812	Malvidin	2.405	1.301e-06	-1.5322	-0.7126	-0.7987	-0.7127	-0.8424	-0.8894	0.9954	1.3497	1.1743	0.6789	0.5602	0.7293		Chalcolactone
pos_5102	Isovitexin 2''-O-glucoside	2.1929	4.778e-07	-1.6148	-0.8189	-0.7472	-0.9197	-0.8308	-0.6037	0.8817	1.1928	1.091	0.7716	0.7827	0.8152		RHOIFOLIN
neg_2805	Maysin	2.0236	2.158e-06	-1.612	-0.7732	-0.56	-0.9668	-0.9074	-0.6407	0.8652	1.2771	1.2065	0.7174	0.6885	0.7055		Oenin
neg_5038	Propylene glycol alginate	2.233	0.0001642	-1.1915	-0.5748	-0.4316	-1.1046	-1.283	-0.4656	0.7068	1.7071	1.4446	0.4567	0.3518	0.3842		Peonidin 3-O-glucoside
pos_661	Diosmin	2.1142	1.925e-05	-1.5454	-0.3156	-0.4135	-0.9064	-1.0974	-1.0213	1.026	1.38	1.1308	0.5855	0.5729	0.6043		Sucrose 1',4'-(4,4'-dihydroxy-3,3'-dimethoxy-b-truxinate)
neg_5394	Kaempferol 3-xylosylglucoside	2.1095	4.162e-05	-1.3128	-0.4024	-0.4965	-0.8795	-1.0213	-1.1106	0.9519	1.5549	1.3729	0.4686	0.4977	0.3771		Yucalexin P15
pos_2105	Scytalone	1.9261	0.0007181	-1.5049	-1.5174	-0.1971	0.2265	-0.3321	-1.4736	0.8889	1.1806	0.7556	0.5907	0.6707	0.7121		SOLIDAGENONE
pos_6163	Cis-Zeatin 9-glucoside	2.6093	0.0003659	-1.2917	-0.9272	-1.1614	-0.4442	-0.1964	-0.9034	0.9439	2.0359	0.7318	0.3472	0.4793	0.3862		Malvidin
neg_2553	Apigenin 7-[galactosyl-(1->4)-mannoside]	2.6707	1.256e-05	-1.3755	-0.4159	-0.6818	-0.6251	-0.887	-1.3516	1.0006	1.445	1.1815	0.5977	0.604	0.5081		Isoquinoline
neg_1770	3,3',4',5,6,7,8-Heptahydroxyflavone	2.2631	0.0002958	-1.6961	-0.5121	-0.307	-0.3674	-0.2498	-1.8279	0.7961	1.086	0.9498	0.7523	0.6981	0.6779		(all-Z)-8,11,14-Heptadecatrienal
pos_81	M-Coumaric acid	2.1495	1.431e-05	-1.4558	-1.0524	-0.852	-0.2372	-0.3109	-1.4175	0.8964	1.2089	0.9263	0.7291	0.731	0.8344		Pyropheophytin b
pos_5094	Etoposide glucuronide	1.2405	0.00291	-1.938	-1.2107	-1.3653	-0.0814	-0.1452	0.2736	0.9833	1.1842	0.3678	0.7458	0.4374	0.7483		Propanoyl phosphate
neg_2811	2-Feruloyl-1-sinapoylgentiobiose	1.0372	0.005902	-1.9559	-1.3657	-1.1885	-0.0694	-0.1948	0.5217	1.1864	0.7391	0.7566	0.8056	0.1436	0.6212		PS(DiMe(11,5)/DiMe(13,5))
neg_5651	Cascaroside A	1.7375	0.001267	-2.192	-0.951	-1.0978	-0.1903	0.1472	-0.3928	0.7573	0.9407	0.8674	0.8173	0.3666	0.9274		DG(18:1(9Z)/18:3(6Z,9Z,12Z)/0:0)
pos_2289	Gardenoside	1.6958	0.0008241	-2.0849	-0.997	-1.2585	-0.2305	0.0725	-0.272	0.8398	0.9436	0.7779	0.7756	0.4794	0.9542		Demeclocycline
pos_2119	Everninic Acid	1.8633	0.0001523	-1.8254	-1.4504	-0.9566	-0.1387	-0.5584	-0.1325	0.7169	0.8624	0.8636	0.9451	0.7984	0.8755		PE-NMe(18:2(9Z,12Z)/18:4(6Z,9Z,12Z,15Z))
pos_5917	3-Methoxy-4,5-methylenedioxycinnamaldehyde	1.5706	0.0002663	-1.96	-1.1369	-1.2146	-0.0494	-0.2511	-0.3654	0.8296	0.661	0.731	0.9405	0.8977	0.9175		All-trans-3,4-Didehydroretinoate
neg_5885	2-METHOXYRESORCINOL	1.3361	0.0002363	-1.9403	-1.2926	-0.8393	-0.3238	-0.1467	-0.4536	0.534	0.4421	0.9945	1.0602	0.9465	1.019		1-(11Z-eicosenoyl)-glycero-3-phosphate
pos_1040	Gingerglycolipid B	1.0855	0.0009782	-0.7576	-1.4002	-0.9324	-0.9509	-0.6136	-0.0796	1.4081	1.4918	1.238	0.5025	0.4415	-0.3476		CAY10444
neg_2716	Ferulic acid	1.3114	0.002288	-1.0488	-1.3244	-1.909	0.0081	0.5361	-0.7939	0.5736	0.966	0.8859	0.5088	0.7706	0.827		3-Phenylpropyl formate
neg_5054	4-Ipomeanol	1.28	0.002107	-1.0943	-1.2839	-1.8598	-0.0126	0.5483	-0.851	0.5691	0.957	0.9444	0.4553	0.7556	0.8721		5,20-DiHETE
pos_3278	Propanoyl phosphate	1.134	3.829e-05	-1.1976	-0.9893	-1.241	-0.6223	-0.3444	-0.8375	0.786	0.5946	1.6958	0.2065	0.8152	1.1338		(+)-Prosopinine
neg_4267	LysoPA(0:0/18:2(9Z,12Z))	1.1134	3.409e-05	-1.1995	-0.837	-0.9542	-0.4654	-0.4131	-1.3749	0.63	0.768	1.5757	0.2876	0.7135	1.2693		3-Indolepropionic acid
neg_5252	6''-Malonylapiin	1.9761	1.163e-05	-1.8183	-0.4884	-0.4453	-0.7796	-0.9388	-0.8729	0.8366	1.2212	1.109	0.7697	0.7401	0.6667		4'-Hydroxyacetophenone 4'-[4-hydroxybenzoyl-(->5)-apiosyl-(1->2)-glucoside]
pos_2683	RHOIFOLIN	1.84	9.877e-05	-1.8998	-0.2197	-0.2675	-0.7501	-1.0192	-0.9645	0.8737	1.2478	1.0925	0.6118	0.5684	0.7267		Methyl 3,4-dicaffeoylquinate
pos_5105	Genistin	1.9711	5.387e-05	-1.8573	-0.5009	-0.0934	-0.7711	-1.2604	-0.7116	0.7413	1.0966	0.8382	0.8721	0.9477	0.6986		Etoposide glucuronide
neg_2802	Pelargonidin 3-O-glucoside	1.8355	5.782e-05	-1.7283	-0.5207	0.0965	-0.8343	-1.1377	-1.0619	0.6724	1.1305	0.9459	0.8685	0.8302	0.7389		Isovitexin 2''-O-glucoside
pos_138	1-O-Feruloyl-beta-D-glucose	1.7554	1.675e-05	-1.453	-0.3177	-0.3135	-0.8324	-0.8509	-1.5448	0.6683	1.0962	0.6847	0.9633	0.8137	1.086		Genistin
neg_5413	(S)-2,3-Dihydro-5-hydroxy-2-methyl-1,4-naphthoquinone	1.8171	4.716e-06	-1.4624	-0.5255	-0.3984	-0.7563	-0.9231	-1.3453	0.5676	1.0445	0.6636	0.9278	0.959	1.2485		7-Deoxy-13-dihydroadriamycinone
pos_5492	CMPF	1.7846	4.427e-06	-1.5753	-0.4591	-0.4702	-0.788	-0.7644	-1.3583	0.7657	1.0137	0.706	0.8522	0.8982	1.1795		2,3-dihydroxy-1-(4-hydroxy-3-methoxyphenyl)-propan-1-one
pos_5025	4'-Hydroxyacetophenone 4'-[4-hydroxybenzoyl-(->5)-apiosyl-(1->2)-glucoside]	1.7424	2.421e-06	-1.5557	-0.4626	-0.4957	-0.9727	-0.9242	-1.0424	0.6979	1.286	0.7471	1.0935	0.7379	0.8909		Isovitexin
pos_6942	(Z)-Resveratrol 3,4'-diglucoside	1.8406	2.429e-06	-1.5669	-0.4946	-0.4585	-0.9078	-0.8848	-1.1406	0.72	0.8104	0.6813	1.0878	0.9346	1.219		2-Phenylethyl beta-D-glucopyranoside
neg_2416	6-(4-ethyl-3-hydroxyphenoxy)-3,4,5-trihydroxyoxane-2-carboxylic acid	1.8092	3.619e-06	-1.6417	-0.4493	-0.4954	-0.9569	-0.9917	-0.8934	0.5724	1.0793	0.6993	1.0117	0.9301	1.1357		2-Indanone
neg_2663	2''-Methoxy-(S)-oleuropein	2.0981	8.36e-06	-1.8142	-0.706	-0.4783	-0.6536	-0.8988	-0.8187	0.4795	0.775	0.9409	1.0793	1.0233	1.0716		L-Aspartic acid
pos_5138	2,3-dihydroxy-1-(4-hydroxy-3-methoxyphenyl)-propan-1-one	2.0338	1.259e-06	-1.5302	-0.6712	-0.7054	-0.6288	-0.655	-1.2989	0.7249	1.1296	0.6712	0.982	0.8952	1.0866		Hyperoside
pos_6941	Liquiritigenin 4'-[3-acetylapiosyl-(1->2)-glucoside]	1.6908	5.163e-06	-1.7516	-0.7385	-0.5098	-0.707	-0.6888	-1.0091	0.8268	0.7774	0.5707	1.0267	0.9612	1.242		9-Hydroxy-3',4'-dimethoxy-3,4-methylenedioxy-9,9'-epoxylignan
pos_4103	DG(18:1(9Z)/18:3(6Z,9Z,12Z)/0:0)	1.3611	5.04e-07	-1.1042	-0.761	-0.3738	-0.9844	-1.0406	-1.2687	0.8113	0.5542	1.0959	0.9066	0.897	1.2678		Diphenylhydantoic acid
pos_433	Quinone	1.0885	0.0001147	-1.5593	-0.7668	-0.0313	-0.9116	-0.9006	-0.9314	0.5428	0.2398	0.5649	1.291	1.008	1.4546		Nicotyrine
neg_6146	Gallic acid	1.0471	0.001429	-2.0815	-0.8717	0.051	-0.6009	-0.238	-0.9078	0.3112	0.2019	0.9394	1.2835	1.2445	0.6684		CMPF
pos_6451	4-hydroxy-3,5,6-trimethylpyran-2-one	1.0459	0.0004261	-2.237	-0.6676	-0.435	-0.7493	-0.0996	-0.7092	0.6569	1.2832	0.8113	0.7383	0.6193	0.7886		Prenyl-L-cysteine
neg_5435	Stachyoside A	1.131	0.002222	-2.2879	-0.629	-0.0055	-0.1193	-0.2152	-1.2827	0.5997	0.9906	0.9396	0.5311	0.5587	0.9198		Glycyl-Methionine
pos_279	1-O-Sinapoyl-beta-D-glucose	1.1767	0.002114	-2.3931	-0.7067	-0.2689	-0.0925	-0.024	-1.0672	0.7178	0.8917	0.7569	0.6398	0.5924	0.9538		Licoagroside B
pos_135	Elenaic acid	1.1126	0.001547	-2.34	-0.7164	-0.224	-0.1021	-0.1032	-1.1443	0.6596	0.9216	0.7914	0.6849	0.7023	0.8703		7-(3,4-dihydroxyphenyl)-1-(4-hydroxy-3-methoxyphenyl)hept-1-ene-3,5-dione
neg_1642	Guanidylic acid (guanosine monophosphate)	1.3069	0.0001105	-1.1232	-0.1801	-1.0474	-0.7029	-0.5746	-1.4778	0.605	1.1064	0.9546	0.5919	0.2027	1.6456		6-[2-(2H-1,3-benzodioxol-5-yl)ethyl]-4-methoxyoxan-2-one
pos_1297	4-Methyl-5-thiazoleethanol	1.3655	1.65e-05	-1.3004	-0.3013	-0.8035	-0.8379	-0.6201	-1.4504	0.8932	1.0963	1.4772	0.7711	0.4207	0.655		3-(4-hydroxy-2,3,5-trimethoxyphenyl)prop-2-enal
pos_7124	Pyrimidine	1.2307	0.0002088	-0.9761	-0.1043	-0.8077	-0.6005	-0.5314	-1.9955	0.6961	0.9823	1.4419	0.7772	0.5305	0.5876		4-Hydroxy-(3',4'-dihydroxyphenyl)-valeric acid
neg_523	Prostaglandin D1 Alcohol	1.5756	1.933e-05	-1.6017	-1.03	-0.4188	-0.5606	-0.3639	-1.3243	0.4545	0.7989	0.9789	1.2212	0.9281	0.9177		Astin I
neg_217	D-Glucarate	1.6053	0.0001185	-1.3657	-0.8553	-0.3487	-0.2978	-0.3067	-1.9225	0.7993	0.9249	1.0306	0.8812	0.7682	0.6925		6E-Octene-2,4-diynoic acid
neg_5140	Deoxypyridinoline	1.3595	0.0001148	-1.3709	-0.6204	-0.145	-0.5328	-0.4859	-1.9459	0.8014	0.7021	0.9329	0.9856	0.943	0.7361		3-Fucosyllactose
neg_5143	(1S,2S,4R,8S)-p-Menthane-1,2,8,9-tetrol 2-glucoside	1.3122	7.433e-05	-1.441	-0.6678	-0.183	-0.5093	-0.5	-1.8555	0.7582	0.7268	0.8807	1.0349	0.8891	0.8669		{[(4E)-5-(4-methoxyphenyl)-3-oxopent-4-en-2-yl]oxy}sulfonic acid
pos_7065	Lysinoalanine	1.4388	0.001451	-1.301	-0.1545	0.1075	-0.4806	-0.7539	-2.0628	0.5612	0.6498	0.5574	1.3524	0.4634	1.0611		Aspartyl-L-proline
neg_5407	Poncirin	1.3206	0.0002039	-1.679	-0.3197	0.0487	-0.6235	-0.7986	-1.647	0.7228	0.8356	0.8877	0.6436	0.8022	1.1272		L-Tyrosine, 3-methoxy-a-methyl-, hydrogen sulfate
pos_70	1-Kestose	1.3292	0.0001042	-1.1232	-0.277	-0.1656	-0.6811	-1.0051	-1.862	0.7885	1.1103	0.7317	0.7998	0.4907	1.1929		Pyrocatechol
neg_16	Raffinose	1.631	2.073e-05	-1.1198	-0.3921	-0.3939	-0.6104	-0.9634	-1.8134	0.8694	0.9884	1.0085	0.9307	0.5097	0.9861		Tenuazonic acid
neg_1221	5-O-a-L-Arabinofuranosyl-L-arabinose	1.3866	5.674e-05	-1.1659	-0.2996	-0.3087	-0.5935	-0.9619	-1.8589	0.8157	0.9184	1.1386	0.9578	0.4819	0.8761		L-Isoleucine
pos_6111	6-(acetyloxy)-3,4,5-trihydroxyoxane-2-carboxylic acid	1.8321	0.00441	-1.1024	0.2117	-0.9229	-0.37	-0.3631	-1.7987	-0.2183	1.8709	0.6652	0.5626	0.7785	0.6865		N-[1-(4-methoxy-6-oxopyran-2-yl)-2-methylbutyl]acetamide
pos_2599	(2R,6x)-7-Methyl-3-methylene-1,2,6,7-octanetetrol 2-glucoside	1.2303	0.002836	-1.3823	-0.2655	-0.1979	-0.161	-0.1502	-2.3171	0.7169	1.0905	0.4948	0.7038	0.5904	0.8777		N-Tigloylglycine
neg_69	Glycerol trisinapate	1.1833	0.01627	-1.2319	0.0798	-0.1338	0.1669	-0.1879	-2.564	0.3526	0.9194	0.5698	0.7299	0.3763	0.9231		3-Methoxy-4,5-methylenedioxycinnamaldehyde
neg_7093	Heteroartonin A	1.2943	0.001515	-0.6656	-0.0602	-0.356	-0.3361	-0.904	-2.3131	0.8107	1.09	1.1362	0.7161	0.2088	0.6732		Serotonin
pos_2649	3-Phenylpropanal	1.0852	0.005378	-0.5696	-0.261	-0.3213	-0.2451	-0.302	-2.5839	0.7865	1.3013	0.8902	0.441	0.3852	0.4786		4-formyl Indole
pos_2577	Gladiatoside C1	1.6657	0.01671	1.493	1.3706	0.4901	0.5752	0.3956	-0.465	-0.3826	-0.4733	0.7264	-1.2074	-0.808	-1.7146		Tryptophanol
neg_5973	(R)-2-Hydroxy-2H-1,4-benzoxazin-3(4H)-one	1.3227	0.004615	2.0358	1.0687	0.8356	0.1033	-0.0597	0.3476	-0.4103	-0.2999	-0.0433	-1.4922	-0.7122	-1.3733		Furfural
pos_91	Homolanthionine	1.3334	0.002574	1.3264	0.5946	1.4786	1.0107	0.6645	-0.5744	-0.6658	-0.983	-0.2662	-0.8815	-0.0779	-1.6261		Urolithin A-8-O-glucuronide
pos_379	Cystathionine ketimine	1.007	0.01842	1.6051	0.5398	0.8791	0.9802	0.6789	-0.8659	-0.1924	-0.3547	-0.1257	-0.3587	-0.6855	-2.1002		Syringic acid
pos_1413	Diaminopimelic acid	1.2071	0.0008145	2.1642	0.4687	0.4392	0.8718	0.7394	0.0896	-1.0027	-0.8245	-0.2346	-0.7709	-0.539	-1.4012		2,6-Dimethoxyphenol
neg_6938	1-(gamma-Glutamylamino)cyclopropanecarboxylic acid	1.3287	0.001218	2.2838	0.5425	0.5961	0.4467	0.377	0.4396	-0.545	-0.702	-0.2472	-0.7115	-0.951	-1.5291		Kaempferol 3-O-arabinoside
neg_6780	N-Acetylglutamic acid	1.1935	0.002545	2.3474	0.3468	0.696	0.6954	0.4545	-0.0365	-0.6291	-0.5175	-0.53	-0.4411	-0.8701	-1.5157		N5-(4-Methoxybenzyl)glutamine
pos_1879	5-Methyl-THF	1.0033	0.0001814	1.5498	0.7979	0.9978	0.5958	0.6513	0.4441	-0.387	-0.9795	0.138	-1.1598	-1.2556	-1.3928		6-(acetyloxy)-3,4,5-trihydroxyoxane-2-carboxylic acid
pos_1709	N,N'-Bis(gamma-glutamyl)cystine	1.1195	2.414e-05	1.245	0.7618	1.0988	0.6393	0.5831	0.9505	-1.1063	-0.5912	-0.2913	-1.0665	-0.5019	-1.7212		Cyanidin 3-(6''-acetyl-galactoside)
pos_363	4-methylthiazole-5-acetic-acid	1.2306	9.025e-05	1.7404	0.6143	0.9102	0.6676	0.6423	0.5576	-0.5351	-0.6384	-0.647	-0.7153	-0.7502	-1.8463		Cis-Zeatin 9-glucoside
pos_63	AMINOHYDROXYBUTYRIC ACID	1.0446	0.0002962	1.5845	0.2308	1.1898	0.7041	0.5633	0.6876	-0.5865	-1.0962	-0.1327	-0.5536	-0.7914	-1.7997		Cystathionine sulfoxide
neg_2551	(7'R)-(+)-Lyoniresinol 9'-glucoside	1.1393	0.004151	0.6698	0.9748	2.3685	0.0917	-0.0545	0.3135	-0.4524	-0.2142	-0.5509	-1.1261	-1.1074	-0.9128		HMBOA-Glc
pos_3245	Pyropheophytin b	1.3502	0.003571	1.4466	0.8101	1.3906	0.8085	0.3364	-0.3837	-1.2915	-1.1934	0.5236	-0.6746	-0.8142	-0.9585		Indole-3-carboxaldehyde
pos_4384	1-(11Z-eicosenoyl)-glycero-3-phosphate	1.1751	0.0174	0.3927	0.065	2.1657	1.0509	0.1225	0.0453	-0.3866	-1.0583	0.468	-0.5355	-0.6448	-1.6849		Erinapyrone B
neg_2555	6'-Sialyllactosamine	1.0695	0.01204	0.5029	1.3681	1.4823	1.3603	0.4097	-1.1286	-1.3147	-0.5156	-0.6099	-0.3773	-0.8921	-0.2852		Cysteineglutathione disulfide
neg_5877	N-Benzoylaspartic acid	1.1537	0.03612	1.1042	1.0793	1.3351	1.0271	0.4471	-1.5024	-0.7804	-0.1405	0.1041	-1.291	-0.519	-0.8636		2'-O-Methyladenosine
pos_7	3-Hydroxynevirapine glucuronide	1.0837	0.01019	1.552	1.1754	1.4635	0.7886	0.2649	-1.1849	-0.9311	-0.515	-0.6811	-0.9336	-0.4481	-0.5507		4-hydroxy-3,5,6-trimethylpyran-2-one
pos_5781	{[(4E)-5-(4-methoxyphenyl)-3-oxopent-4-en-2-yl]oxy}sulfonic acid	1.7754	0.0008786	1.8254	0.7058	1.0044	0.9137	0.5801	-0.2723	-1.2727	0.1276	-0.8221	-0.9904	-0.8599	-0.9397		Adenylosuccinate
pos_5699	Astin I	2.1684	0.0004154	1.3025	1.4425	0.7086	0.7779	1.1358	-0.4652	-0.9322	-0.4049	-0.3874	-1.1417	-1.1761	-0.8597		Triglochinin
pos_5283	2-Phenylethyl beta-D-glucopyranoside	1.5415	0.004698	0.8644	1.4104	1.455	0.9011	0.7891	-1.0943	-0.6465	-0.3067	-0.5717	-1.0875	-0.9681	-0.7453		Hypoxanthine
pos_4696	3-Phenylpropyl formate	1.4875	0.0002339	1.0372	1.2277	1.1084	0.9952	1.2185	-0.5889	-0.832	-0.5928	-0.8949	-1.1871	-0.7203	-0.7709		[2-hydroxy-5-(2-hydroxy-3-methoxy-3-oxopropyl)phenyl]oxidanesulfonic acid
neg_5911	3-amino-2-naphthoic acid	1.3696	0.0004731	1.2683	1.8072	0.8878	0.1812	0.7158	0.0184	-1.3896	-1.2223	-0.6874	-0.5422	-0.6953	-0.3419		3alpha,4,7,7alpha-Tetrahydro-4-hydroxy-1H-isoindole-1,3(2H)-dione
neg_5910	L-Tryptophan	1.5421	0.0004531	1.1663	1.6874	0.9928	0.2828	0.792	-0.0348	-1.3447	-1.4856	-0.611	-0.414	-0.5735	-0.4578		Guanine
pos_5939	Tryptophanol	1.4075	0.0005305	1.1947	1.5946	0.9231	0.2121	0.8554	0.0775	-1.2862	-1.6666	-0.6406	-0.46	-0.4968	-0.3072		S-Lactoylglutathione
pos_5937	Serotonin	1.414	0.0003764	1.2122	1.5345	0.9313	0.2788	0.8626	0.1001	-1.283	-1.6785	-0.6311	-0.4614	-0.5508	-0.3147		Piperidine
pos_5938	4-formyl Indole	1.413	0.0003887	1.2149	1.561	0.9257	0.2675	0.8405	0.1042	-1.2745	-1.669	-0.6503	-0.4689	-0.5409	-0.3103		5'-O-beta-D-Glucosylpyridoxine
neg_2624	3,4,5-trihydroxy-6-[1-(3-phenyloxiran-2-yl)ethoxy]oxane-2-carboxylic acid	1.032	0.005363	1.5156	1.1415	1.4926	0.671	-0.094	-0.4429	-1.3848	-0.8766	-1.1908	-0.3688	-0.5228	0.06		Thioacetamide
pos_1891	3-Hydroxyanthranilic acid	1.0829	0.002596	1.0398	2.0363	1.4192	-0.0208	-0.0955	0.1192	-1.1561	-0.4061	-0.7289	-0.9577	-0.5805	-0.6689		Thiazolidine-4-carboxylic acid
pos_419	Indole-3-acetamide	1.0463	0.004529	1.5578	1.5412	1.0162	0.1647	0.8638	-0.8064	-1.3142	-0.3396	-0.8095	-0.7507	-0.4038	-0.7195		N2-Acetyl-L-ornithine
pos_6085	Kaempferol 3-O-arabinoside	1.034	0.01314	2.4149	0.9889	0.9875	0.2475	-0.083	-0.5961	-0.4345	-0.6693	-0.7632	-0.9577	-0.4942	-0.641		N-Acetyl-L-Histidine
pos_330	Argininosuccinic acid	1.1313	0.002228	1.4579	0.7606	1.0151	0.925	0.2057	0.1746	-0.6637	-2.0493	-1.161	-0.5867	-0.0698	-0.0083		Trigonelline
pos_1388	BERGENIN	1.0078	0.007642	1.4056	0.9203	0.902	0.9244	-0.025	0.0372	-0.2892	-2.207	-0.8302	-0.9191	0.1284	-0.0473		Liquiritigenin 4'-[3-acetylapiosyl-(1->2)-glucoside]
neg_5263	Acetyl-DL-Leucine	1.1205	0.04034	0.7801	0.4006	0.7589	1.4358	1.1956	-1.1403	-1.4162	-1.1514	-1.1252	-0.2868	0.404	0.1452		(Z)-Resveratrol 3,4'-diglucoside
pos_6573	Piperidine	1.3409	0.002127	0.7976	0.113	0.7268	1.3135	1.3196	0.2804	-1.5103	-1.4519	-1.2409	-0.5309	0.2498	-0.0667		Creatine
pos_1626	Delta-Hexalactone	1.3033	0.001975	0.7816	0.0293	0.6702	1.3368	1.466	0.2859	-1.4561	-1.339	-1.2228	-0.6592	0.2439	-0.1365		Saccharopine
pos_2145	Glutamylleucine	1.7345	0.001706	0.7393	0.1348	0.4628	1.3771	1.4472	0.4452	-1.6404	-1.3287	-0.9405	-0.7088	0.3133	-0.3014		Glycerophosphocholine
neg_5815	Pseudooxynicotine	1.7075	0.00123	0.9607	0.1893	0.627	1.4566	1.3515	0.0985	-1.5774	-1.2119	-1.0517	-0.7735	0.081	-0.1501		Lysinoalanine
neg_640	N-Acetylserotonin sulfate	1.7417	0.0008725	0.9882	0.1483	0.6008	1.3913	1.4738	0.1561	-1.5102	-1.2177	-1.0454	-0.7475	0.0612	-0.2991		Threoninyl-Methionine
neg_9	Gamma-Glu-Leu	1.6357	0.0009207	0.975	0.1637	0.6878	1.437	1.3985	0.0853	-1.5668	-1.1731	-1.0071	-0.7454	0.0825	-0.3373		D-Pipecolic acid
pos_5870	Tenuazonic acid	1.7552	0.001056	0.8697	0.162	0.5576	1.4598	1.4771	0.1914	-1.4635	-1.2663	-0.966	-0.8434	0.1858	-0.3643		Pyrimidine
pos_5873	L-Isoleucine	1.5911	0.0005747	0.9161	0.1461	0.5656	1.4404	1.5087	0.2654	-1.3415	-1.1702	-1.1367	-0.8756	0.0858	-0.4042		Gamma-Glu-Leu
neg_2634	8'-Episesaminone	1.2561	0.002771	-0.4046	1.0806	1.6442	0.5492	0.622	0.9891	-1.152	-1.5204	-1.1803	0.0436	-0.1948	-0.4765		Raffinose
neg_5271	Chlorogenic acid	1.0083	0.008631	-0.0103	0.9399	2.1225	0.8061	0.3278	-0.065	-1.2497	-1.0897	-1.3801	-0.228	-0.3408	0.1674		Glutamylvaline
pos_2295	4-Hydroxyphenylpyruvic acid	1.045	0.02492	-0.8629	1.1492	1.1688	1.5573	1.3859	-0.7203	-0.7267	-0.7816	-0.9858	-0.6074	-0.4581	-0.1183		2-Feruloyl-1,2'-disinapoylgentiobiose
pos_5771	6E-Octene-2,4-diynoic acid	1.0144	0.01886	-0.6158	1.538	1.818	0.9247	0.8882	-0.7465	-0.6527	-0.8853	-0.9381	-0.6099	-0.478	-0.2425		Glycerol trisinapate
neg_660	6-Caffeoylsucrose	1.2823	0.0201	-0.4095	1.4026	1.6699	1.1187	0.9315	-0.9351	-0.9598	-0.9006	-1.0331	-0.2635	-0.4125	-0.2085		Ribose 1-phosphate
pos_5773	3-Fucosyllactose	1.1559	0.03946	-0.4678	1.3856	1.653	1.0099	0.9841	-1.1223	-0.83	-0.9304	-1.076	-0.1994	-0.355	-0.0518		D-Glucarate
neg_2829	Erbstatin Analog	1.5212	4.76e-05	0.3291	0.9622	1.4624	1.2476	1.2858	-0.0787	-1.0882	-0.7414	-0.8644	-0.8751	-0.7176	-0.9218		Prostaglandin D1 Alcohol
pos_402	1-(Malonylamino)cyclopropanecarboxylic acid	1.309	1.917e-05	0.2595	0.9265	0.8935	1.4964	1.4338	0.2902	-0.8342	-0.5628	-0.7875	-1.08	-0.9044	-1.1311		N-Acetylserotonin sulfate
neg_2062	Caffeic Acid	1.4285	0.000532	0.0153	1.0363	1.608	0.962	1.1829	0.0525	-1.3781	-1.1695	-1.0217	-0.7031	-0.428	-0.1565		Berberrubine
neg_802	Allysine	1.4063	6.94e-07	0.7178	0.7202	1.6164	0.9647	0.8434	0.6561	-0.9624	-1.1839	-1.0856	-0.8697	-0.6241	-0.7929		6-Caffeoylsucrose
pos_1575	1-Anilino-9,10-dioxo-2-anthroic acid	1.2203	8.066e-05	0.3249	1.1526	1.96	0.8349	0.5531	0.321	-1.1354	-0.9841	-0.8871	-0.7588	-0.5419	-0.8394		Allysine
pos_1979	11-Methylgerberinol	1.1534	0.02418	-0.3109	0.3076	-0.1917	1.8205	1.7386	0.3281	-0.7113	0.4295	-0.1391	-1.2689	-1.0377	-0.9648		5-O-a-L-Arabinofuranosyl-L-arabinose
pos_2481	Xanthurenic Acid	1.1968	0.003491	-0.4302	1.091	0.3356	0.8138	2.1179	0.487	-1.0276	-0.0466	-1.0532	-1.1285	-0.4948	-0.6644		Mycophenolic acid O-acyl-glucuronide
pos_5415	Hyperoside	1.0257	0.02419	-0.8541	1.0014	0.2225	1.0877	2.1717	0.063	-0.7709	0.0318	-0.8762	-1.2727	-0.4676	-0.3366		UDP-D-apiose
pos_1970	Pisatoside	1.9393	0.001931	0.8433	0.3444	0.8951	1.065	1.0524	0.3753	0.5264	-1.1872	-0.3194	-0.4436	-1.7073	-1.4444		Inosine
pos_6546	[2-hydroxy-5-(2-hydroxy-3-methoxy-3-oxopropyl)phenyl]oxidanesulfonic acid	1.029	0.02031	-0.2297	0.9719	1.0886	1.457	1.1998	-0.7143	-0.4798	-0.3814	0.4662	-1.0837	-0.7321	-1.5625		Guanidylic acid (guanosine monophosphate)
neg_5591	(S)-Isowillardiine	1.3364	0.01106	0.0178	0.7151	1.5765	1.2537	1.0873	-0.6225	-0.0031	-1.3278	-0.3502	-0.0143	-1.5234	-0.8092		2-Furoylglycine
pos_5631	7-(3,4-dihydroxyphenyl)-1-(4-hydroxy-3-methoxyphenyl)hept-1-ene-3,5-dione	1.0499	0.02472	-0.0607	0.6233	1.5521	1.4413	1.2063	-1.0806	-0.0408	-1.3297	-0.5622	-0.1645	-1.0478	-0.5367		3,3',4',5,6,7,8-Heptahydroxyflavone
pos_1145	2,6-Dihydroxynaphthalene	1.2748	0.002133	0.4452	0.8058	1.1566	1.7509	1.1105	-0.7188	-0.7482	-0.5231	-0.9398	-1.2	-0.8809	-0.2581		(R)-2-Hydroxy-7,8-dimethoxy-2H-1,4-benzoxazin-3(4H)-one 2-glucoside
neg_3219	3-Dehydrosphinganine	1.2468	0.002462	0.969	0.2789	0.8511	1.4414	1.6506	-0.6785	-0.5776	-1.2743	-0.4651	-0.8447	-0.9894	-0.3613		2'-Hydroxyenterolactone
pos_5619	Licoagroside B	3.8075	2.614e-08	1.0326	1.0495	1.015	0.8547	0.7731	0.9032	-1.1742	-0.58	-1.1586	-0.884	-0.6487	-1.1825		Caffeic Acid
neg_5224	Eremopetasitenin B2	3.1244	1.208e-08	1.0462	1.0603	1.1118	0.7777	0.6662	0.9826	-1.2108	-0.7562	-1.029	-0.8303	-0.6955	-1.123		Zymonic acid
pos_4302	PE-NMe(18:2(9Z,12Z)/18:4(6Z,9Z,12Z,15Z))	1.4248	0.03616	0.1416	0.0567	0.4416	0.7722	1.1732	0.9044	-1.941	-1.9367	0.0733	-0.4197	0.2631	0.4714		Glycerol 1-propanoate
pos_6879	Thiazolidine-4-carboxylic acid	1.3795	0.004791	0.2732	-0.1019	0.4282	0.8961	1.0333	1.7907	-1.2426	-1.7282	0.0439	-0.9513	0.0234	-0.4647		(E)-2-Methyl-2-buten-1-ol O-beta-D-Glucopyranoside
pos_418	5-Hydroxy-L-tryptophan	1.3393	3.839e-05	1.5708	1.2267	0.8314	0.0533	0.7765	0.773	-1.4004	-0.6414	-1.0598	-0.9726	-0.4748	-0.6828		6-(4-ethyl-3-hydroxyphenoxy)-3,4,5-trihydroxyoxane-2-carboxylic acid
pos_5666	3-(4-hydroxy-2,3,5-trimethoxyphenyl)prop-2-enal	1.3266	2.891e-05	1.6981	0.4878	0.5239	0.4754	0.7932	1.2825	-1.2965	-1.0702	-1.0341	-0.7256	-0.4282	-0.7063		(7'R)-(+)-Lyoniresinol 9'-glucoside
neg_5629	Ethyl phenylglycidate	1.3061	7.676e-05	1.8922	0.5371	0.7869	0.4183	0.4311	1.0871	-1.2571	-1.0349	-1.1163	-0.6142	-0.3975	-0.7326		Apigenin 7-[galactosyl-(1->4)-mannoside]
neg_2617	Maltulose	1.2396	0.000115	1.4752	0.5587	1.3366	0.3368	0.2325	1.1609	-1.4566	-1.1742	-0.3028	-0.6085	-0.9072	-0.6514		6'-Sialyllactosamine
pos_6655	5'-O-beta-D-Glucosylpyridoxine	1.2949	3.232e-07	1.2864	1.0241	1.3425	0.7439	0.5977	0.5564	-1.032	-0.7748	-0.894	-1.1252	-0.696	-1.029		Maltulose
pos_5401	L-Aspartic acid	1.6014	1.641e-07	1.3154	0.6517	0.9645	0.7895	0.7336	1.1212	-1.2603	-0.8428	-1.1156	-0.9994	-0.551	-0.8066		3,4,5-trihydroxy-6-[1-(3-phenyloxiran-2-yl)ethoxy]oxane-2-carboxylic acid
pos_1690	Dinorpromazine	1.3847	3.628e-07	0.8509	0.7943	1.2078	0.55	0.6511	1.4923	-0.9914	-0.7647	-1.0914	-1.0306	-0.7335	-0.9348		8'-Episesaminone
pos_5048	Methyl 3,4-dicaffeoylquinate	1.2361	0.003891	1.1571	0.4585	1.6854	0.1211	-0.5874	1.5487	-0.8859	-0.783	-0.9917	-0.3748	-0.2145	-1.1334		2''-Methoxy-(S)-oleuropein
neg_42	2-Feruloyl-1,2'-disinapoylgentiobiose	1.2253	0.003537	1.2238	0.5229	1.8286	0.0773	-0.561	1.3196	-0.9946	-0.7287	-0.798	-0.4186	-0.284	-1.1873		7,8-Dihydrovomifoliol 9-[rhamnosyl-(1->6)-glucoside]
pos_6107	N5-(4-Methoxybenzyl)glutamine	1.8984	0.003047	1.6346	0.7492	0.7903	-0.1551	-0.186	1.6212	-1.0427	-1.2899	-1.0996	-0.6431	-0.1193	-0.2594		Deuteroporphyrin IX
pos_1307	Ne-Methyl-L-lysine	1.5108	0.0002305	0.6541	0.8623	0.9034	0.1735	0.4283	1.9787	-1.1817	-1.2717	-0.9926	-0.7023	-0.3061	-0.5458		2',6'-Dihydroxy-4'-methoxyacetophenone
pos_43	Pantothenic Acid	1.2865	0.0001432	0.9838	0.8859	0.8084	0.3952	0.18	1.8175	-1.2121	-1.2242	-0.8962	-0.8687	-0.7496	-0.1198		Ferulic acid
pos_6936	Trigonelline	1.2119	0.000455	0.6907	0.9984	1.2768	0.1746	-0.1262	1.8717	-0.9904	-1.242	-0.5327	-0.6811	-0.5796	-0.86		Decarbamoylsaxitoxin
neg_6546	D-glycero-L-galacto-Octulose	1.056	0.0002778	1.0229	0.8341	0.6911	0.0874	0.2037	2.1314	-1.0379	-0.8565	-0.82	-0.806	-0.6791	-0.7711		(R)-Pelletierine
neg_2920	D-Tartaric acid	2.077	0.001135	1.055	0.6679	0.9443	0.8214	0.6081	0.6051	-0.9354	-1.5692	-0.979	0.0611	0.3656	-1.6448		Gibberellin A86
neg_6644	NADH	1.56	0.000507	1.6777	0.2198	1.092	0.6535	0.7391	0.484	-1.3535	-1.1303	-1.3251	-0.4221	0.1786	-0.8135		Pulmatin
pos_331	4-Methylene-L-glutamine	1.579	3.088e-05	1.2383	0.3637	1.2459	0.3906	0.8564	1.1594	-1.1899	-1.2425	-1.0695	-0.8352	-0.0521	-0.8651		Pelargonidin 3-O-glucoside
pos_1734	1-(beta-D-Ribofuranosyl)-1,4-dihydronicotinamide	1.1803	0.0004008	1.1988	0.0583	1.288	0.6095	0.6919	1.062	-1.066	-1.2549	-1.472	-0.2064	0.088	-0.9972		Maysin
pos_6891	N2-Acetyl-L-ornithine	1.9576	0.0002624	0.1573	0.5875	0.9216	0.4955	0.6916	2.1262	-1.0842	-1.1648	-0.9837	-0.6444	-0.4701	-0.6325		2-Feruloyl-1-sinapoylgentiobiose
pos_6489	Triglochinin	1.9755	0.0003368	0.4282	0.3222	0.5413	0.8836	1.1814	1.5818	-1.7493	-1.1897	-0.6409	-0.8178	-0.1292	-0.4116		Erbstatin Analog
pos_1164	(2R,3R,4R)-2-Amino-4-hydroxy-3-methylpentanoic acid	1.7712	5.083e-05	0.4981	0.6782	0.8594	0.9414	1.1924	1.0317	-1.3486	-1.4573	-1.3751	-0.3643	-0.3218	-0.3341		Diosmetin
neg_7124	Glutamylarginine	1.7366	7.686e-06	1.0098	0.9489	1.3276	0.8956	0.8161	0.378	-0.9401	-1.3678	-0.2718	-0.9377	-0.5608	-1.2978		D-Tartaric acid
pos_5467	Diphenylhydantoic acid	1.934	1.342e-05	1.368	1.294	0.6991	0.4687	1.0791	0.4224	-1.1517	-1.2595	-0.3336	-0.7189	-0.6915	-1.1763		FA(18:1(OH3))
pos_5468	Nicotyrine	1.9127	9.239e-06	1.335	1.3026	0.7034	0.5387	1.0579	0.4242	-1.1091	-1.2472	-0.344	-0.7528	-0.6855	-1.2232		MG(0:0/18:4(6Z,9Z,12Z,15Z)/0:0)
pos_6556	3alpha,4,7,7alpha-Tetrahydro-4-hydroxy-1H-isoindole-1,3(2H)-dione	1.6744	3.323e-08	1.0036	1.0637	1.2443	0.6838	0.881	0.7459	-1.0639	-1.0617	-0.9595	-1.0938	-0.5035	-0.9398		(±)9-HODE
pos_403	N,N-Dihydroxy-L-tyrosine	2.0424	3.032e-08	0.9108	1.0632	1.179	0.7981	0.8704	0.8031	-1.1989	-0.9776	-1.102	-0.9814	-0.449	-0.9155		LPC(16:0)
pos_284	1,2,3-Trihydroxybenzene	1.9183	9.839e-08	1.166	1.1919	1.22	0.7212	0.5296	0.7636	-1.2056	-0.9786	-0.9441	-0.937	-0.7385	-0.7886		3-Dehydrosphinganine
pos_1224	Propyl gallate	1.9881	1.758e-06	0.8232	0.9625	1.2481	0.9064	0.9776	0.554	-1.1668	-1.5531	-0.7777	-0.7364	-0.435	-0.8026		Camelliagenin B
pos_1337	L-2-Amino-5-(methylthio)pentanoic acid	1.7859	1.772e-05	1.4058	0.9883	0.9522	0.5868	0.726	0.648	-1.0645	-1.6093	-0.8982	-0.638	-0.1548	-0.9422		LysoPA(0:0/18:2(9Z,12Z))
neg_2306	(E)-2-Methyl-2-buten-1-ol O-beta-D-Glucopyranoside	2.1934	4.56e-05	0.7738	0.8918	1.3606	1.1135	0.8743	0.1991	-1.355	-1.1788	-1.2611	-0.8369	-0.1781	-0.4033		LysoPC(15:0)
neg_6278	Saxitoxin	2.155	2.25e-06	1.1732	0.8978	1.3665	1.0123	0.8612	0.1467	-1.179	-0.8907	-0.924	-1.0359	-0.5867	-0.8414		2,3-dinor Prostaglandin E1
pos_5426	9-Hydroxy-3',4'-dimethoxy-3,4-methylenedioxy-9,9'-epoxylignan	2.5818	7.12e-08	0.9447	0.8379	0.9655	0.9875	1.0862	0.7802	-1.1004	-0.7728	-1.0255	-1.3953	-0.4997	-0.8083		2-{[hydroxy(4-methoxy-1-benzofuran-5-yl)methylidene]amino}acetic acid
pos_1355	Shoyuflavone B	2.3045	1.02e-07	0.923	0.8743	0.9413	0.6633	0.9779	1.2114	-1.1863	-1.3148	-0.7723	-0.9521	-0.5064	-0.8594		Maltol propionate
pos_308	Ornithine	2.1546	2.664e-08	1.1432	0.5668	0.8941	0.9955	0.9799	1.0482	-1.0979	-1.2458	-0.8441	-1.0195	-0.6614	-0.7588		Isopentyl beta-D-glucoside
neg_2735	(R)-Pelletierine	1.2925	0.0004699	-0.239	0.3451	1.199	1.0261	1.2156	1.3331	-1.0149	-0.8415	-0.5351	-1.3678	-0.0335	-1.0872		Propylene glycol alginate
pos_5671	4-Hydroxy-(3',4'-dihydroxyphenyl)-valeric acid	1.1703	0.0007196	0.2158	0.0218	0.4342	1.3072	1.902	0.9173	-0.9581	-0.3366	-0.8541	-1.4143	-0.4268	-0.8083		4-Ipomeanol
pos_5915	N-Tigloylglycine	1.0968	7.824e-05	0.373	0.5209	0.3342	1.4854	1.454	0.9828	-1.0403	-0.5923	-0.7458	-1.5255	-0.4014	-0.845		Vitexin
pos_5645	6-[2-(2H-1,3-benzodioxol-5-yl)ethyl]-4-methoxyoxan-2-one	1.1916	0.0002848	-0.2032	1.2531	1.1866	0.5397	0.7871	1.4032	-0.5472	-0.2434	-0.7137	-1.5211	-1.103	-0.8381		Swertiajaponin
pos_3939	PS(DiMe(11,5)/DiMe(13,5))	1.3848	2.692e-05	0.4747	0.8082	1.0569	0.5296	0.6644	1.7341	-0.6051	-1.0029	-0.6309	-1.5229	-0.9144	-0.5916		Deoxypyridinoline
pos_2240	Sinapyl alcohol	1.2418	5.029e-06	0.841	0.6103	0.9966	1.0548	0.7941	1.1097	-0.6079	-0.809	-0.4503	-1.7838	-0.9139	-0.8417		(1S,2S,4R,8S)-p-Menthane-1,2,8,9-tetrol 2-glucoside
pos_127	Methyl phenylacetate	1.2283	7.108e-06	0.8143	0.5635	1.0988	1.0797	0.7736	1.0519	-0.576	-0.8588	-0.4091	-1.7746	-0.9015	-0.8618		Eremopetasitenin B2
neg_1789	(R)-2-Hydroxy-7,8-dimethoxy-2H-1,4-benzoxazin-3(4H)-one 2-glucoside	2.0278	2.503e-06	1.0636	0.5745	1.1747	1.1852	0.9952	0.4581	-0.91	-0.815	-0.3815	-1.3151	-0.7634	-1.2662		6''-Malonylapiin
pos_1325	N8-Acetylspermidine	1.7899	2.026e-06	0.8312	0.9903	0.7133	0.9812	1.4259	0.5218	-0.9573	-0.7254	-0.5518	-1.3921	-0.6195	-1.2176		Acetyl-DL-Leucine
pos_6044	Urolithin A-8-O-glucuronide	2.4234	7.513e-07	0.6708	0.7721	0.8866	0.8271	0.92	1.4384	-0.9486	-0.6801	-0.5622	-1.4289	-0.7857	-1.1095		Chlorogenic acid
pos_1800	Lepidimoic acid	2.0127	7.569e-05	0.9069	0.6214	0.3479	0.9163	0.9406	1.4213	-0.6847	-0.5575	-0.2214	-1.6333	-0.633	-1.4244		Isosyringinoside
pos_6414	Cysteineglutathione disulfide	1.9216	7.684e-06	0.9154	0.4897	0.5779	0.7726	0.9395	1.6809	-0.7575	-0.8707	-0.5947	-1.281	-0.6163	-1.2557		Kaempferol 3-xylosylglucoside
neg_1947	2'-Hydroxyenterolactone	2.0776	1.461e-05	1.5576	0.6823	1.0886	0.5583	0.7802	0.6572	-0.9818	-0.6235	-0.626	-1.528	-0.4168	-1.1481		Poncirin
neg_4985	Isopentyl beta-D-glucoside	2.0184	1.745e-05	0.9929	0.5819	0.8398	0.6315	0.8445	1.418	-0.8918	-0.1843	-0.8693	-1.263	-0.5693	-1.5309		(S)-2,3-Dihydro-5-hydroxy-2-methyl-1,4-naphthoquinone
neg_5941	Coumestrin	1.944	9.638e-05	1.1858	0.7929	0.8677	0.5494	0.5675	1.1607	-1.0302	0.1567	-0.6456	-1.3978	-0.6859	-1.5212		Stachyoside A
pos_136	Cyclocalopin D	1.2665	0.0003753	1.2813	0.4444	-0.0139	1.0104	1.1597	1.038	-0.6313	-0.629	0.0418	-1.675	-0.8365	-1.1899		(S)-Isowillardiine
neg_657	Berberrubine	1.3203	7.351e-05	1.4352	0.4358	0.3662	0.6935	0.9153	1.3119	-1.0452	-0.7056	-0.1745	-1.3578	-0.5166	-1.3583		Ethyl phenylglycidate
pos_6338	Erinapyrone B	1.4218	0.0001439	1.3619	0.0561	0.2068	1.0296	0.971	1.4445	-0.9934	-0.6181	-0.3937	-1.2849	-0.5357	-1.2441		Cascaroside A
neg_32	Glutamylvaline	1.3375	8.858e-05	1.4101	0.0024	0.3987	0.9963	0.995	1.3323	-1.124	-0.6582	-0.2996	-1.2164	-0.6515	-1.1851		Pseudooxynicotine
pos_6564	S-Lactoylglutathione	1.6176	0.0002602	1.6106	0.2459	0.8479	1.1017	0.7239	0.4511	-0.5852	-0.7633	-0.1843	-1.4893	-0.4366	-1.5224		N-Benzoylaspartic acid
pos_6267	Indole-3-carboxaldehyde	1.5263	0.0002871	1.9439	0.6334	0.4712	0.3458	0.7411	0.8297	-0.6382	-0.4159	-0.38	-1.4449	-0.6879	-1.3983		2-METHOXYRESORCINOL
neg_1255	Mycophenolic acid O-acyl-glucuronide	1.8036	0.0007062	1.0426	0.2788	0.8038	0.477	0.5462	1.6536	-0.5177	-1.3021	-0.3338	-1.6067	0.0833	-1.125		L-Tryptophan
neg_7195	Neuraminic acid	1.3701	0.0005736	1.146	0.5989	0.5309	0.1497	0.5658	1.8514	-0.8136	-0.6727	0.0735	-1.3385	-0.7476	-1.3437		3-amino-2-naphthoic acid
neg_6415	L-trans-alpha-Amino-2-carboxycyclopropaneacetic acid	1.5245	5.857e-05	1.4833	0.7638	1.0956	0.1724	0.2476	1.4223	-0.8853	-0.7587	-0.6554	-1.3842	-0.5633	-0.938		Coumestrin
neg_1676	2-Furoylglycine	1.4963	6.175e-05	1.5228	0.5927	0.9506	0.2719	0.3073	1.5334	-0.7929	-0.6014	-0.6466	-1.3533	-0.6999	-1.0847		Ethyl beta-D-glucopyranoside
pos_1787	Dopaxanthin quinone	1.3532	0.01238	0.6893	-0.2262	0.8332	0.6223	0.4802	1.5852	-0.4596	-0.2422	0.4923	-1.0343	-0.5599	-2.1802		(R)-2-Hydroxy-2H-1,4-benzoxazin-3(4H)-one
pos_5507	Prenyl-L-cysteine	1.5408	0.00342	0.7888	0.4519	0.549	0.6365	0.5591	1.4357	-0.3127	-0.3351	0.4909	-1.2168	-1.0147	-2.0327		2-HYDROXY-3,4-DIMETHOXYBENZOIC ACID
pos_6202	HMBOA-Glc	1.7145	0.001029	1.0511	0.4165	0.8447	0.5225	0.6023	1.2862	-0.4197	-0.238	0.0187	-1.395	-0.6654	-2.0239		Gallic acid
pos_6690	Thioacetamide	1.4934	0.001133	0.9231	0.3166	1.0939	0.7967	0.6582	0.9136	-0.2577	-0.4462	0.1981	-1.3601	-0.797	-2.0393		Epinephrine glucuronide
pos_4530	CAY10444	1.4711	0.0001481	0.9038	1.0627	0.7439	0.4833	1.1798	0.6926	-0.4336	-0.4298	-0.1339	-1.4274	-0.8312	-1.8101		2-Hepteneoylglycine
neg_6272	2-Hepteneoylglycine	1.6938	0.001266	1.104	0.9776	1.2163	0.616	0.5262	0.2369	-0.3722	-0.3186	0.0984	-1.9861	-0.7048	-1.3937		Saxitoxin
neg_6271	Epinephrine glucuronide	1.6309	0.001774	1.0543	0.9036	1.1973	0.6222	0.5456	0.2737	-0.2842	-0.2747	0.1533	-2.0992	-0.8177	-1.2741		Benzoic acid
pos_5324	2-Indanone	1.0358	0.0001335	0.8113	0.299	1.1675	1.2581	1.2493	0.2953	-0.5335	-0.9837	-0.0076	-1.5064	-0.8885	-1.1609		L-trans-alpha-Amino-2-carboxycyclopropaneacetic acid
pos_4341	All-trans-3,4-Didehydroretinoate	1.6499	0.0005657	0.9496	0.3618	1.2922	1.0508	0.4973	0.6935	-0.5166	-0.9942	0.4052	-1.047	-0.944	-1.7488		Guanosine
neg_6598	Kanzonol M	1.6295	0.0003812	0.9437	0.3044	1.43	1.229	0.9099	0.1002	-0.8355	-0.8163	0.1526	-1.3301	-0.6652	-1.4227		D-glycero-L-galacto-Octulose
neg_6350	Benzoic acid	2.5375	0.0003496	0.9089	0.8137	0.8547	0.6092	0.73	1.0156	-0.9837	-0.1814	-0.2167	-2.0444	-0.2608	-1.2452		Kanzonol M
pos_6170	Cystathionine sulfoxide	2.8294	0.0004604	1.0241	0.801	0.8507	0.3357	0.4282	1.444	-0.5229	-0.2711	-0.6448	-1.9596	-0.243	-1.2423		Para-hydroxyrosiglitazone
pos_2141	Delphinidin 3-glucosylglucoside	2.7858	0.0001915	1.1264	0.6377	0.6937	0.669	0.5628	1.3389	-0.6159	-0.6484	-0.4771	-2.0729	-0.2718	-0.9424		Uridine
pos_2196	Triazolopropionic acid	2.1791	0.001475	0.8811	0.4721	0.3828	0.1633	0.5246	2.2177	-1.2441	-0.6649	-0.1911	-0.9546	-0.3256	-1.2612		NADH
neg_5950	Ethyl beta-D-glucopyranoside	2.252	0.000158	1.6434	0.9325	0.6841	0.3327	0.3182	1.1459	-1.0111	-0.0416	-0.6537	-1.2725	-0.7169	-1.361		23-Hydroxyphysalolactone
pos_83	4-Hydroxycrotonic acid	1.9823	0.0004663	1.7714	0.7456	0.4929	0.2947	0.2015	1.3752	-0.9038	-0.0076	-0.7076	-1.2444	-0.7421	-1.2759		N-Acetylglutamic acid
pos_5960	Furfural	1.7815	0.0006375	1.8285	0.7343	0.481	0.2121	0.1587	1.4077	-0.8905	-0.0388	-0.6948	-1.2038	-0.753	-1.2412		1-(gamma-Glutamylamino)cyclopropanecarboxylic acid
neg_3023	MG(0:0/18:4(6Z,9Z,12Z,15Z)/0:0)	1.52	0.02755	0.694	-0.6687	0.4875	-0.0162	0.4144	2.7181	-0.5463	-0.382	-0.6115	-0.6869	-0.6995	-0.7029		8-Acetoxypinoresinol 4-glucoside
pos_7101	Threoninyl-Methionine	1.0983	0.006769	0.5906	0.2772	0.4594	-0.1053	0.3222	2.6624	-0.6419	-0.949	-0.6116	-0.806	-0.3685	-0.8295		Panose
pos_304	L-Lysine	1.1755	0.002324	0.756	0.4261	0.3725	-0.0146	0.4743	2.5135	-0.7807	-0.8398	-0.5544	-0.9188	-0.5292	-0.9049		1-(sn-Glycero-3-phospho)-1D-myo-inositol
pos_7107	D-Pipecolic acid	1.168	0.00187	0.7285	0.4612	0.4086	-0.0029	0.4999	2.4882	-0.7994	-0.8892	-0.5641	-0.9237	-0.5346	-0.8725		Heteroartonin A
pos_6972	Saccharopine	1.2125	0.02419	1.9553	0.2673	0.1075	-0.5803	0.3229	1.6193	-1.115	-0.31	-1.2344	-1.0772	0.0772	-0.0326		N-Methyl-1-deoxynojirimycin
pos_4974	3-Indolepropionic acid	1.2635	0.003949	2.4131	-0.1554	0.3678	0.2454	0.537	0.971	-1.0806	-0.4333	-0.7218	-1.0404	-0.2691	-0.8336		Glutamylarginine
pos_2816	Isoquinoline	1.2463	0.002374	2.366	-0.1349	0.4391	0.3028	0.6319	0.9171	-1.1092	-0.4592	-0.7625	-1.0226	-0.3525	-0.8162		Neuraminic acid
