# Supplementary material for: Identification of a New Giant Emrbryo Allele, and Integrated Transcriptomics and Metabolomics Analysis of Giant Embryo Development in Rice
Source: Front Plant Sci. 2021 Aug 9;12:697889. doi: 10.3389/fpls.2021.697889 (PMC8381154; doi:10.3389/fpls.2021.697889)
Supplement: Supplementary file 9 [file Table_5.XLS]

## Sheet: EG vs CG
The DEGs in two near-isogenic lines
Gene_id	FC(EG/CG)	Log2FC(EG/CG)	Pvalue	Padjust	Significant	Regulate	CG-1	CG-2	CG-3	EG-1	EG-2	EG-3	CG	EG
OsZS_01G0002800	0.475	-1.07418	0.00126066	0.0346139	yes	down	4.31	6.5	7.21	2.19	2.74	2.7	6.00667	2.54333
OsZS_01G0011300	0.3	-1.73655	0.000812143	0.0251743	yes	down	0.97	1.21	1.08	0.38	0.34	0.17	1.08667	0.296667
OsZS_01G0015900	0.485	-1.04436	0.00192433	0.0473251	yes	down	7.2	8.88	6.01	4.59	3.13	2.55	7.36333	3.42333
OsZS_01G0021800	139.374	7.12282	1.13116e-07	1.81949e-05	yes	up	0	0	0	5.68	8.59	6.16	0	6.81
OsZS_01G0022500	0.465	-1.10365	0.000506705	0.0180578	yes	down	1463.69	1308.47	721.84	462.2	643.42	336.69	1164.67	480.77
OsZS_01G0022600	0.455	-1.1351	0.000182265	0.00812547	yes	down	6494.53	5877.4	3332.96	1872.1	2827.33	1618.52	5234.96	2105.98
OsZS_01G0022700	0.168	-2.5717	0.000691257	0.0224503	yes	down	2.87	2.33	0.57	0.22	0.3	0.32	1.92333	0.28
OsZS_01G0025100	0.272	-1.87893	1.30507e-07	2.03063e-05	yes	down	159.78	75.36	185.48	33.96	39.57	26.86	140.207	33.4633
OsZS_01G0027700	2.187	1.12884	1.92513e-05	0.00132455	yes	up	25.87	22.59	37.93	57.67	50.88	55.88	28.7967	54.81
OsZS_01G0037200	6.947	2.79645	0.000360147	0.0139864	yes	up	0.19	0.67	0.27	1.32	5.14	1	0.376667	2.48667
OsZS_01G0046700	73.195	6.19367	1.13793e-19	1.23134e-16	yes	up	0	0.07	0.11	4.29	3.92	2.64	0.06	3.61667
OsZS_01G0046800	6.261	2.64644	1.31617e-25	3.48142e-22	yes	up	1.99	1.81	1.6	9.74	9.15	10.3	1.8	9.73
OsZS_01G0047700	67.918	6.08573	8.92816e-05	0.0045126	yes	up	0	0	0	0.28	0.29	0.63	0	0.4
OsZS_01G0047800	43.397	5.43952	0.00172448	0.0437666	yes	up	0	0	0	0.16	0.63	0.26	0	0.35
OsZS_01G0049400	0.298	-1.74464	8.37247e-06	0.000699351	yes	down	58.54	31.74	33.62	13.27	14.51	5.2	41.3	10.9933
OsZS_01G0049600	2.401	1.26365	2.62757e-05	0.00167702	yes	up	1.58	2.07	1.49	3.93	4.55	2.54	1.71333	3.67333
OsZS_01G0050200	5.402	2.43357	1.50394e-26	4.47535e-23	yes	up	13.68	16.73	16.35	92.38	90.07	65.15	15.5867	82.5333
OsZS_01G0050300	2.984	1.57741	0.000170389	0.00765336	yes	up	0.37	0.57	0.41	1.02	1.07	1.43	0.45	1.17333
OsZS_01G0050400	520.6	9.02403	6.63246e-13	2.81951e-10	yes	up	0	0.26	0	55.6	54.65	22.84	0.0866667	44.3633
OsZS_01G0050700	4.142	2.0503	1.98723e-06	0.000200457	yes	up	14.27	27.78	27.55	98.1	116.81	42.22	23.2	85.71
OsZS_01G0051700	0.472	-1.08423	3.23808e-05	0.00198051	yes	down	8.28	5.29	5.86	2.34	3.11	2.63	6.47667	2.69333
OsZS_01G0056300	30.105	4.91194	5.79513e-46	6.89794e-42	yes	up	0.27	0.27	0.49	9.52	9.57	8.18	0.343333	9.09
OsZS_01G0058400	56.847	5.829	0.000198845	0.00868569	yes	up	0	0	0	0.19	0.14	0.08	0	0.136667
OsZS_01G0059200	62.501	5.9658	0.000101502	0.00504457	yes	up	0	0	0	0.19	0.29	0.12	0	0.2
OsZS_01G0062000	2.327	1.21859	3.1313e-05	0.0019362	yes	up	40.76	25.83	34.93	53.18	67.02	84.43	33.84	68.21
OsZS_01G0062100	0.478	-1.0645	1.65228e-05	0.00118477	yes	down	30.61	24.36	24.11	12.77	9.28	11.01	26.36	11.02
OsZS_01G0076200	0.269	-1.89692	0.00182311	0.0455662	yes	down	2.97	3.51	1.78	0.7	0.38	1.09	2.75333	0.723333
OsZS_01G0079100	230.126	7.84628	2.64204e-10	6.94388e-08	yes	up	0	0	0.11	9.33	6.89	7.89	0.0366667	8.03667
OsZS_01G0081400	0.024	-5.37115	6.5654e-11	1.97843e-08	yes	down	2.03	2.55	2.29	0.08	0.03	0.04	2.29	0.05
OsZS_01G0081800	0	-11.2392	9.5047e-21	1.41418e-17	yes	down	12.71	15.62	12.66	0	0	0	13.6633	0
OsZS_01G0086900	0.491	-1.02526	0.000497714	0.017764	yes	down	51.63	54.28	44.27	28.83	25.14	12.26	50.06	22.0767
OsZS_01G0087900	4.139	2.04938	0.000327062	0.0129551	yes	up	0.95	0.6	1.12	3.39	4.87	2.3	0.89	3.52
OsZS_01G0090300	2.059	1.0417	0.00150369	0.039511	yes	up	1.32	1.88	1.58	2.13	3.55	3.02	1.59333	2.9
OsZS_01G0090400	0.42	-1.25315	0.00101808	0.0295206	yes	down	1.06	1.56	1.32	0.54	0.57	0.36	1.31333	0.49
OsZS_01G0091000	10.326	3.36826	5.28062e-48	1.2571e-43	yes	up	535.94	321.97	475.89	4644.19	4055.5	3453.85	444.6	4051.18
OsZS_01G0116700	0.371	-1.42936	0.00019087	0.00838351	yes	down	5.08	2.58	2.23	1.1	1.51	0.93	3.29667	1.18
OsZS_01G0119700	0.151	-2.73087	0.000207526	0.00894992	yes	down	5.64	2.48	2.53	0.95	0.44	0.05	3.55	0.48
OsZS_01G0138400	0.356	-1.49198	2.29561e-09	5.52014e-07	yes	down	186.59	168.04	188.12	62.77	73.35	36.13	180.917	57.4167
OsZS_01G0142300	2.886	1.5292	1.7757e-07	2.57759e-05	yes	up	266.87	372.17	266.97	1006.01	656.59	579.34	302.003	747.313
OsZS_01G0147000	0.008	-7.04439	4.53953e-07	5.62855e-05	yes	down	0.94	2.42	2.58	0	0	0	1.98	0
OsZS_01G0147100	0.001	-10.2221	4.56879e-17	3.50854e-14	yes	down	8.69	8.1	5.71	0	0	0	7.5	0
OsZS_01G0149300	162.246	7.34204	1.0376e-11	3.52873e-09	yes	up	0	0	0.05	7.41	9.8	6.68	0.0166667	7.96333
OsZS_01G0149500	2.01	1.00697	0.00120347	0.0333524	yes	up	1.47	0.91	1.09	2.39	2.08	1.79	1.15667	2.08667
OsZS_01G0152700	2.945	1.55847	2.25707e-06	0.000222032	yes	up	6.94	3.73	3.49	12.62	11.24	12.53	4.72	12.13
OsZS_01G0153300	4.028	2.01008	4.01085e-24	8.68021e-21	yes	up	6.83	8.46	7.94	28.16	25.86	28.23	7.74333	27.4167
OsZS_01G0208300	0.127	-2.98003	2.06473e-07	2.84121e-05	yes	down	2.75	1.38	2.68	0.09	0.29	0.37	2.27	0.25
OsZS_01G0230400	57.464	5.84458	0.000605771	0.0205012	yes	up	0	0	0	0.4	0.85	2.1	0	1.11667
OsZS_01G0231300	0.247	-2.0161	1.00936e-05	0.000809054	yes	down	1.47	1.7	0.89	0.34	0.34	0.14	1.35333	0.273333
OsZS_01G0233600	67.395	6.07457	0.000371286	0.0142563	yes	up	0	0	0	0.48	3.02	4.97	0	2.82333
OsZS_01G0239200	0.241	-2.05455	1.12609e-05	0.000881836	yes	down	12.26	13.87	10.1	5.02	3.28	0.81	12.0767	3.03667
OsZS_01G0254300	4.224	2.07864	1.273e-05	0.000967677	yes	up	9.66	2.22	8.13	27.06	26.77	20.18	6.67	24.67
OsZS_01G0259000	0.403	-1.31183	0.00113305	0.0319206	yes	down	26.68	56.52	65.11	12.91	17.41	22.01	49.4367	17.4433
OsZS_01G0282400	0.308	-1.69675	0.000364233	0.0140991	yes	down	6.44	16.61	6.85	4.13	5.73	1.83	9.96667	3.89667
OsZS_01G0297700	2.035	1.02533	1.37689e-06	0.000146331	yes	up	5.35	4.53	4.95	10.62	8.62	7.46	4.94333	8.9
OsZS_01G0316000	100.53	6.65149	9.04906e-06	0.000740282	yes	up	0	0	0	0.63	2.15	0.63	0	1.13667
OsZS_01G0345200	2.988	1.57939	0.00018305	0.0081452	yes	up	0.72	0.68	0.53	2.12	1.2	1.86	0.643333	1.72667
OsZS_01G0348500	57.03	5.83365	0.000328189	0.0129782	yes	up	0	0	0	1.76	0.87	0.47	0	1.03333
OsZS_01G0366500	0.477	-1.06843	7.00666e-12	2.4174e-09	yes	down	14.31	15.12	13.23	6.08	6.22	5.33	14.22	5.87667
OsZS_01G0367200	0.313	-1.67696	8.45348e-06	0.000703649	yes	down	5.95	6.5	6.93	1	1.83	2.44	6.46	1.75667
OsZS_01G0370500	3.17	1.66444	0.000348282	0.0136005	yes	up	1.79	2.29	2.54	4	3.79	10.07	2.20667	5.95333
OsZS_01G0370600	138.936	7.11828	4.87857e-07	5.95586e-05	yes	up	0	0	0	2.6	1.54	0.76	0	1.63333
OsZS_01G0382500	0.392	-1.34982	9.89532e-05	0.0049282	yes	down	6.24	6.21	5.67	2.36	2.93	1.08	6.04	2.12333
OsZS_01G0385100	0.346	-1.53103	1.81481e-22	3.08595e-19	yes	down	50.87	52	42.48	18.38	20.14	16.6	48.45	18.3733
OsZS_01G0386200	0.262	-1.93112	1.2199e-06	0.000132607	yes	down	89.39	70.63	51.86	11.73	11.16	24.68	70.6267	15.8567
OsZS_01G0387100	0.399	-1.32382	0.000436564	0.0160631	yes	down	1.12	1	1.17	0.29	0.34	0.51	1.09667	0.38
OsZS_01G0387700	0.422	-1.24347	0.000222625	0.00948087	yes	down	2.84	2.99	2.87	1.53	1.03	0.72	2.9	1.09333
OsZS_01G0393300	0.274	-1.86979	0.000108453	0.00532335	yes	down	2.54	1.32	2.81	0.39	0.52	0.87	2.22333	0.593333
OsZS_01G0393400	3.273	1.71043	8.95418e-10	2.26769e-07	yes	up	3.84	3.4	4.67	14.53	10.99	9	3.97	11.5067
OsZS_01G0394800	0.427	-1.22825	0.00188248	0.0466329	yes	down	20.61	20.23	30.32	6.52	6.17	13.5	23.72	8.73
OsZS_01G0395400	0.346	-1.53103	1.22396e-05	0.000951618	yes	down	17.26	23.71	17.4	6.12	8.85	3.1	19.4567	6.02333
OsZS_01G0406900	0.219	-2.1895	0.000575066	0.0197547	yes	down	1.76	3.67	2.19	0.37	0.35	0.74	2.54	0.486667
OsZS_01G0407000	0.12	-3.06212	0.000808456	0.0251583	yes	down	0.33	0.49	0.39	0	0.04	0.08	0.403333	0.04
OsZS_01G0412400	23.71	4.5674	0.00109481	0.031153	yes	up	0.07	0	0	0.86	0.45	0.18	0.0233333	0.496667
OsZS_01G0446600	0.415	-1.26926	0.000259948	0.0107302	yes	down	8.95	10.74	9.8	4.05	5.61	1.88	9.83	3.84667
OsZS_01G0456700	2.078	1.05493	0.000880336	0.0266972	yes	up	8.83	12.52	12.44	25.14	25.82	12.13	11.2633	21.03
OsZS_01G0459900	2.748	1.4586	0.000794563	0.024883	yes	up	2.61	3.62	2.12	22.92	8.49	3.63	2.78333	11.68
OsZS_01G0466200	71.753	6.16496	0.000129486	0.00615278	yes	up	0	0	0	1.67	2.28	0.42	0	1.45667
OsZS_01G0468600	0.01	-6.59129	3.3108e-06	0.000317314	yes	down	0.76	0.67	0.32	0	0	0	0.583333	0
OsZS_01G0469400	0.365	-1.45483	0.000527893	0.0185903	yes	down	1.27	1.29	0.72	0.43	0.43	0.22	1.09333	0.36
OsZS_01G0474400	4.821	2.26919	8.26694e-05	0.00424144	yes	up	0.88	0.2	0.91	2.72	2.3	3.3	0.663333	2.77333
OsZS_01G0487500	0.039	-4.6953	0.00173129	0.0438458	yes	down	0.66	0.65	0.32	0	0	0.06	0.543333	0.02
OsZS_01G0494000	3.093	1.62905	0.00136292	0.0365792	yes	up	7.1	2.31	3.97	20.25	6.94	9.15	4.46	12.1133
OsZS_01G0494300	2.312	1.20944	6.92563e-05	0.00367197	yes	up	6.87	8.1	9.11	12.58	15.21	20.78	8.02667	16.19
OsZS_01G0496300	0.358	-1.483	0.000817147	0.0252636	yes	down	0.79	1.47	0.75	0.39	0.33	0.23	1.00333	0.316667
OsZS_01G0497900	0.462	-1.11414	1.61703e-08	3.31853e-06	yes	down	22.75	20.37	19.8	7.43	8.68	9.04	20.9733	8.38333
OsZS_01G0498000	0.456	-1.13396	0.000661694	0.0217305	yes	down	246.25	268.86	258.2	135.3	133.47	50.46	257.77	106.41
OsZS_01G0503600	0.342	-1.54645	6.07065e-05	0.00335575	yes	down	4.14	3.91	2.35	0.82	1.41	0.91	3.46667	1.04667
OsZS_01G0523300	2.348	1.23128	1.83673e-05	0.0012861	yes	up	7.33	7.43	10.36	17.38	13.86	20.32	8.37333	17.1867
OsZS_01G0524200	3.684	1.88126	0.00164651	0.0423749	yes	up	1.77	2.48	1	9.21	6.26	1.94	1.75	5.80333
OsZS_01G0527400	0.288	-1.79742	2.87465e-11	9.12452e-09	yes	down	9.6	9.12	7.2	1.83	3.06	1.89	8.64	2.26
OsZS_01G0530500	0.283	-1.8216	0.000473686	0.0170341	yes	down	1	0.95	1.15	0.21	0.22	0.31	1.03333	0.246667
OsZS_01G0531300	0.436	-1.19923	0.00112278	0.031707	yes	down	1070.69	2068.99	2190.18	568.1	1034.6	487.52	1776.62	696.74
OsZS_01G0533500	2.288	1.19413	5.79598e-05	0.00323895	yes	up	54.89	38.39	48.59	96.56	136.12	58.03	47.29	96.9033
OsZS_01G0534500	3.726	1.89781	6.61452e-12	2.35023e-09	yes	up	2.2	2.76	2.1	6.99	7.62	8.51	2.35333	7.70667
OsZS_01G0537200	2.252	1.17151	1.2272e-05	0.000951618	yes	up	7.45	7.57	8.05	15.48	20.3	10.08	7.69	15.2867
OsZS_01G0537600	9.904	3.30797	0.000123623	0.00592961	yes	up	1.02	0.69	0.97	11.59	10.36	1.54	0.893333	7.83
OsZS_01G0553300	2.437	1.28515	1.07291e-07	1.7615e-05	yes	up	16.29	17.01	12.65	42.63	28.02	28.28	15.3167	32.9767
OsZS_01G0554000	2.778	1.47417	5.3075e-09	1.19198e-06	yes	up	351.47	281.93	236.29	753.95	554.33	687	289.897	665.093
OsZS_01G0583400	0.365	-1.45517	0.00141098	0.0375305	yes	down	1.23	1.76	1.01	0.46	0.67	0.27	1.33333	0.466667
OsZS_01G0618100	0.499	-1.00214	0.000589192	0.0200448	yes	down	13.48	14.32	13.25	7.44	7.56	3.4	13.6833	6.13333
OsZS_01G0632400	3.723	1.89663	3.85239e-06	0.000360684	yes	up	2.01	3.24	3.44	13.71	8.87	6.3	2.89667	9.62667
OsZS_01G0652900	2.302	1.20292	0.000137649	0.00641265	yes	up	4.25	2.9	2.21	6.2	5.28	7.13	3.12	6.20333
OsZS_01G0654700	0.013	-6.23486	1.25399e-05	0.000966099	yes	down	1.6	1.11	0.88	0	0	0	1.19667	0
OsZS_01G0655500	0.287	-1.80141	0.000868905	0.0265535	yes	down	0.91	0.98	0.86	0.17	0.18	0.34	0.916667	0.23
OsZS_01G0662700	0.293	-1.76977	3.07397e-09	7.1744e-07	yes	down	5.3	3.61	3.55	1.24	1.17	0.77	4.15333	1.06
OsZS_01G0663200	2.996	1.58293	1.23656e-08	2.62834e-06	yes	up	212.04	249.74	322.47	914.28	683.81	490.87	261.417	696.32
OsZS_01G0692300	119.945	6.90623	4.24859e-06	0.000389007	yes	up	0	0	0	0.68	0.6	0.12	0	0.466667
OsZS_01G0692800	716.701	9.48523	6.80444e-14	3.68151e-11	yes	up	0	0	0	2.88	2.63	1.17	0	2.22667
OsZS_01G0697600	2.143	1.09975	0.00190326	0.0469524	yes	up	5.89	4.23	5.68	13.78	9.33	6.8	5.26667	9.97
OsZS_01G0702800	0.007	-7.11406	1.96877e-07	2.75698e-05	yes	down	1.2	2.28	1.01	0	0	0	1.49667	0
OsZS_01G0704100	0.493	-1.02069	6.45565e-07	7.63594e-05	yes	down	48.55	50.42	46.95	24.77	24.17	15.11	48.64	21.35
OsZS_01G0704500	504.503	8.97872	4.46346e-13	1.93195e-10	yes	up	0	0	0	22.54	16.36	16.81	0	18.57
OsZS_01G0705100	545.55	9.09157	1.33504e-13	6.90911e-11	yes	up	0	0	0	3.01	2.61	2.08	0	2.56667
OsZS_01G0705300	276.967	8.11357	2.20944e-10	5.97703e-08	yes	up	0	0	0	2.58	2.14	1.48	0	2.06667
OsZS_01G0716200	4.832	2.27263	2.79712e-09	6.59289e-07	yes	up	0.89	1.66	1.98	2.71	4.5	2.68	1.51	3.29667
OsZS_02G0009600	0.017	-5.84858	0.000242249	0.0102251	yes	down	0.67	0.27	1.08	0	0	0	0.673333	0
OsZS_02G0017800	2.093	1.06546	0.000226689	0.00963672	yes	up	7.08	7.37	5.77	14.48	15.63	7.11	6.74	12.4067
OsZS_02G0028200	0.401	-1.32004	5.8107e-07	6.98634e-05	yes	down	4.71	5.77	6.48	1.89	2.18	1.86	5.65333	1.97667
OsZS_02G0038400	2.063	1.04456	7.55094e-06	0.000635186	yes	up	7.72	7.16	9.66	14.3	17.11	13.3	8.18	14.9033
OsZS_02G0042000	0.368	-1.44367	0.00047337	0.0170341	yes	down	4.23	4.71	3.27	0.93	1.46	1.52	4.07	1.30333
OsZS_02G0043100	0.446	-1.16382	1.49473e-05	0.00110852	yes	down	9.86	10.57	9.61	4.91	3.48	3.45	10.0133	3.94667
OsZS_02G0052800	4.624	2.20925	0.00145091	0.038293	yes	up	0.16	0.13	0.08	0.24	0.78	0.44	0.123333	0.486667
OsZS_02G0054200	0.391	-1.3558	5.29421e-07	6.39766e-05	yes	down	3.65	4.96	3.27	2.69	0.9	0.55	3.96	1.38
OsZS_02G0054500	0.351	-1.51083	0.00067416	0.0220757	yes	down	10.01	10.94	8.7	4.55	3.78	1.07	9.88333	3.13333
OsZS_02G0087300	35.588	5.15333	0.000563015	0.0195059	yes	up	0	0.09	0	2.67	1.9	0.86	0.03	1.81
OsZS_02G0100000	4.812	2.26669	0.000810077	0.0251743	yes	up	7.39	1.91	1.33	28.7	9.46	6.98	3.54333	15.0467
OsZS_02G0104600	3.252	1.70151	1.30411e-08	2.74739e-06	yes	up	1.04	1.17	1.1	2.22	3.08	3.09	1.10333	2.79667
OsZS_02G0112600	2.37	1.24505	0.00132926	0.0360413	yes	up	17.72	21.05	37.99	46.59	41.04	71.51	25.5867	53.0467
OsZS_02G0116700	3.525	1.81771	8.4871e-05	0.00434041	yes	up	0.92	0.72	0.64	3.22	2.83	1.13	0.76	2.39333
OsZS_02G0117800	2.352	1.23406	5.40174e-05	0.00307641	yes	up	25.45	20.67	19.52	26.08	28.88	31.45	21.88	28.8033
OsZS_02G0118500	103.26	6.69014	1.20696e-06	0.000132203	yes	up	0.03	0	0	1.88	1.17	0.44	0.01	1.16333
OsZS_02G0129300	2.391	1.25756	5.40188e-12	2.00649e-09	yes	up	14.43	16.24	14.23	35.57	34.1	25.55	14.9667	31.74
OsZS_02G0162300	0.367	-1.44765	0.000986751	0.0287875	yes	down	203.23	399.53	308.32	126.95	137.34	38.93	303.693	101.073
OsZS_02G0174200	0.162	-2.62299	1.99322e-05	0.00135187	yes	down	3.61	1.44	1.39	0.37	0.23	0.26	2.14667	0.286667
OsZS_02G0196400	2.099	1.07003	0.000289503	0.011701	yes	up	64.76	66.97	81	174.38	150.06	76.23	70.91	133.557
OsZS_02G0202600	0.487	-1.03737	0.00119218	0.0331554	yes	down	3.24	3.89	4.89	1.51	1.91	1.86	4.00667	1.76
OsZS_02G0228700	2.939	1.55508	0.00045537	0.0165504	yes	up	14.98	10.12	11.72	43.62	40.31	12.54	12.2733	32.1567
OsZS_02G0260900	0.028	-5.14454	0.00203692	0.0494805	yes	down	0.58	0.33	0.25	0	0	0	0.386667	0
OsZS_02G0262800	61.784	5.94916	4.36521e-05	0.00256588	yes	up	0	0.26	0	4.04	10.99	2.46	0.0866667	5.83
OsZS_02G0308300	2.186	1.12801	0.00117034	0.0327393	yes	up	1.83	2.22	1.69	2.79	3.91	4.14	1.91333	3.61333
OsZS_02G0316500	0.414	-1.27155	3.8635e-06	0.000360684	yes	down	14.92	14.2	12.06	4.49	6.97	6.37	13.7267	5.94333
OsZS_02G0326600	5.548	2.47188	4.40875e-18	4.03672e-15	yes	up	12.66	11.68	14.48	66.44	71.97	49.04	12.94	62.4833
OsZS_02G0327100	0.389	-1.36355	5.67616e-05	0.00320966	yes	down	19.2	16.36	25.27	5.07	6.28	9.24	20.2767	6.86333
OsZS_02G0332600	2.014	1.00999	0.000290352	0.0117154	yes	up	1.25	1.34	1.37	2.03	2.37	2.58	1.32	2.32667
OsZS_02G0334500	6.832	2.77229	0.000952396	0.0280951	yes	up	0.13	0.45	0.22	2.06	2.55	0.32	0.266667	1.64333
OsZS_02G0346800	0.104	-3.26408	4.0572e-05	0.00239831	yes	down	3.37	0.4	1.6	0.19	0.2	0.08	1.79	0.156667
OsZS_02G0351000	0.299	-1.73982	0.000830354	0.0256387	yes	down	3.81	5.11	7.13	0.62	1.13	2.37	5.35	1.37333
OsZS_02G0352200	0.296	-1.75593	2.72043e-05	0.00173162	yes	down	7.68	9.87	4.06	2.21	2.04	1.42	7.20333	1.89
OsZS_02G0359900	0.03	-5.06879	0.00109662	0.031153	yes	down	2.22	0.41	1.54	0	0	0.14	1.39	0.0466667
OsZS_02G0378000	0.402	-1.31454	2.52687e-05	0.00163021	yes	down	7.69	5.96	7.86	2.74	3.21	1.94	7.17	2.63
OsZS_02G0391200	0.008	-6.90722	1.77629e-12	7.16718e-10	yes	down	2.2	5.69	3.68	0	0.08	0	3.85667	0.0266667
OsZS_02G0392000	0.499	-1.00371	0.000936163	0.0277028	yes	down	29.86	39.82	56.93	19.45	22.97	19.7	42.2033	20.7067
OsZS_02G0407800	3.779	1.91809	0.000749811	0.0238636	yes	up	2.15	2.03	0.57	2.82	6.01	6.69	1.58333	5.17333
OsZS_02G0411900	0.086	-3.53397	9.77939e-08	1.62803e-05	yes	down	1.29	1.52	2.17	0.03	0.12	0.22	1.66	0.123333
OsZS_02G0412100	2.086	1.06054	0.000398975	0.0150178	yes	up	8.16	5.7	4.81	14.52	15.23	7.82	6.22333	12.5233
OsZS_02G0412200	2.129	1.0899	1.1249e-07	1.81949e-05	yes	up	62.46	44.51	42.66	99.74	106.9	76.75	49.8767	94.4633
OsZS_02G0420500	8.869	3.14877	0.00158906	0.0412531	yes	up	0.2	0.24	0	0.61	2.06	0.8	0.146667	1.15667
OsZS_02G0425900	2.064	1.04579	0.000736227	0.0235257	yes	up	19.32	21.91	37.46	47.39	48.14	47.49	26.23	47.6733
OsZS_02G0428000	11.332	3.50234	6.69509e-07	7.85139e-05	yes	up	1.31	4.11	0.28	25.01	21.5	11.27	1.9	19.26
OsZS_02G0439200	3.282	1.71465	0.000407192	0.0152655	yes	up	5.17	2.92	4.24	18.69	13.41	4.29	4.11	12.13
OsZS_02G0441800	3.232	1.69255	0.00018533	0.0082313	yes	up	17.25	4.39	9.11	25.08	27.5	32.4	10.25	28.3267
OsZS_02G0461700	3.384	1.75854	0.00121764	0.0337058	yes	up	3.68	4.08	2.68	12.54	16.76	2.75	3.48	10.6833
OsZS_02G0466000	0.022	-5.52566	0.000437271	0.0160643	yes	down	0.05	0.09	0.1	0	0	0	0.08	0
OsZS_02G0472000	2.36	1.23905	1.60904e-11	5.24724e-09	yes	up	10.91	12.69	12.08	23.22	27.24	23.85	11.8933	24.77
OsZS_02G0484500	0.382	-1.38778	3.41248e-06	0.00032495	yes	down	3.7	3.69	2.42	1.12	1.41	0.81	3.27	1.11333
OsZS_02G0491100	60.086	5.90896	1.6199e-05	0.00117213	yes	up	0	0.05	0	1.05	1.33	0.6	0.0166667	0.993333
OsZS_02G0505300	2.142	1.09907	4.67552e-05	0.00269508	yes	up	4.51	4.74	4.86	7.65	7.88	10.86	4.70333	8.79667
OsZS_02G0505900	0.193	-2.37602	0.000507671	0.0180652	yes	down	3.57	13.57	8.2	1.16	2.22	0.95	8.44667	1.44333
OsZS_02G0528500	3.186	1.67179	5.47852e-12	2.00649e-09	yes	up	63.56	97.56	83.78	248.47	199.07	240.07	81.6333	229.203
OsZS_02G0558400	0.297	-1.75259	0.00126132	0.0346139	yes	down	2.4	2.14	1.81	0.32	0.33	0.96	2.11667	0.536667
OsZS_02G0562100	0.466	-1.10139	0.000321417	0.012774	yes	down	1.93	2.1	1.31	0.74	0.84	0.6	1.78	0.726667
OsZS_02G0571700	0.216	-2.21027	6.24847e-05	0.00341172	yes	down	28.28	27.22	20.95	1.69	6.01	6.57	25.4833	4.75667
OsZS_02G0579300	2.588	1.37196	0.00169178	0.0432131	yes	up	0.4	0.29	0.41	0.74	0.76	0.98	0.366667	0.826667
OsZS_02G0584500	0.015	-6.03225	0.000805101	0.0251525	yes	down	0.07	1.15	0.84	0	0	0	0.686667	0
OsZS_02G0587300	0.481	-1.05518	0.000388836	0.0147292	yes	down	3.91	4.63	3.73	1.87	2.13	1.25	4.09	1.75
OsZS_02G0604800	0.36	-1.47497	2.89561e-05	0.00181635	yes	down	2.87	2.47	1.89	1.12	0.73	0.48	2.41	0.776667
OsZS_02G0605300	0.131	-2.92862	0.0018241	0.0455662	yes	down	0.32	0.34	0.32	0	0.11	0.01	0.326667	0.04
OsZS_03G0004000	0.057	-4.12361	6.00411e-24	1.19112e-20	yes	down	22.81	21.81	21.24	1.11	0.92	1.41	21.9533	1.14667
OsZS_03G0004100	5.197	2.37777	1.51863e-20	2.12662e-17	yes	up	4.24	4.54	3.72	7.96	9.36	5.44	4.16667	7.58667
OsZS_03G0004500	64.409	6.0092	7.17027e-05	0.00377645	yes	up	0	0	0	2.57	1.46	1.81	0	1.94667
OsZS_03G0004800	151.596	7.24409	1.6586e-07	2.45246e-05	yes	up	0	0	0	8.02	5.36	2.78	0	5.38667
OsZS_03G0005000	401.708	8.65	4.8589e-12	1.83605e-09	yes	up	0	0	0	4.57	3.85	2.65	0	3.69
OsZS_03G0015300	1626.88	10.6679	4.2763e-17	3.39339e-14	yes	up	0	0	0	24.91	29.83	9.12	0	21.2867
OsZS_03G0015400	161.377	7.33429	2.28714e-08	4.5373e-06	yes	up	0	0.43	0	32.41	24.89	11.13	0.143333	22.81
OsZS_03G0019800	6.645	2.73221	1.03838e-10	3.01459e-08	yes	up	5.1	3.27	8.38	46.35	37.7	18.42	5.58333	34.1567
OsZS_03G0026600	3.187	1.67223	0.00158046	0.0411196	yes	up	1.01	0.73	2.42	4.59	2.56	4.95	1.38667	4.03333
OsZS_03G0027100	10.342	3.3704	0.000117233	0.00567244	yes	up	2.59	5.31	3.01	79.17	45.79	1.68	3.63667	42.2133
OsZS_03G0061500	2.144	1.10062	0.000177337	0.00793549	yes	up	20.73	21.31	37.11	47.55	62.02	41.56	26.3833	50.3767
OsZS_03G0070900	4.188	2.06641	1.35255e-09	3.38935e-07	yes	up	17.82	18.63	34.15	112.01	94.68	58.82	23.5333	88.5033
OsZS_03G0080500	2.281	1.18936	0.000176888	0.00793031	yes	up	3.37	2.54	3.3	8.57	5.79	4.29	3.07	6.21667
OsZS_03G0092600	15.48	3.95232	1.26435e-05	0.000967677	yes	up	0.16	0.08	0	1.53	1.15	0.54	0.08	1.07333
OsZS_03G0094700	0.433	-1.20885	0.000786066	0.0247599	yes	down	5.55	4.78	4.68	3.7	3.44	1.09	5.00333	2.74333
OsZS_03G0115000	0.425	-1.23355	0.000109284	0.00535312	yes	down	56.6	41.03	56.91	17.18	13.97	25.71	51.5133	18.9533
OsZS_03G0130000	0.471	-1.085	1.61838e-07	2.40795e-05	yes	down	9.68	8.78	7.65	3.5	3.93	3.39	8.70333	3.60667
OsZS_03G0130100	120.888	6.91753	8.48789e-06	0.000704052	yes	up	0	0	0	0.29	1.06	0.17	0	0.506667
OsZS_03G0130500	0.471	-1.085	1.61838e-07	2.40795e-05	yes	down	9.68	8.78	7.65	3.5	3.93	3.39	8.70333	3.60667
OsZS_03G0130700	0.472	-1.0836	1.07182e-07	1.7615e-05	yes	down	51.92	55.76	38.26	20.91	22.63	17.4	48.6467	20.3133
OsZS_03G0130900	0.403	-1.31219	1.3689e-07	2.1161e-05	yes	down	6.67	7.08	5.21	2.52	2.07	2.23	6.32	2.27333
OsZS_03G0138800	0.089	-3.48372	1.07793e-05	0.000846904	yes	down	1.89	0.56	0.9	0.06	0.14	0.06	1.11667	0.0866667
OsZS_03G0141200	0.368	-1.44107	3.39767e-08	6.31913e-06	yes	down	9.45	9.4	6.38	2.43	3.52	2.27	8.41	2.74
OsZS_03G0145600	0.298	-1.74898	4.24869e-05	0.00250357	yes	down	20.29	21.84	12.21	8.08	3.71	2.62	18.1133	4.80333
OsZS_03G0145700	0.408	-1.2939	0.000114081	0.0055312	yes	down	31.39	31.16	27.28	14.73	12.59	5.48	29.9433	10.9333
OsZS_03G0158200	0.361	-1.46858	1.58759e-05	0.00115579	yes	down	13.95	8.58	14.63	5.03	2.85	3.91	12.3867	3.93
OsZS_03G0162100	4.818	2.26843	0.000687356	0.0223847	yes	up	1.42	0.43	0.86	5.58	1.28	4.37	0.903333	3.74333
OsZS_03G0162200	10.163	3.34528	0.00155733	0.0406511	yes	up	0.06	0.1	0.22	2.08	0.21	1.09	0.126667	1.12667
OsZS_03G0166800	0.456	-1.13245	0.00137152	0.036686	yes	down	11.97	11.18	12.41	3.16	3.9	6.95	11.8533	4.67
OsZS_03G0182100	0.484	-1.04691	0.000105537	0.00521246	yes	down	8.23	12.22	9.97	3.56	4.46	4.86	10.14	4.29333
OsZS_03G0185500	0.469	-1.09363	1.19436e-06	0.000132203	yes	down	20.12	20.87	17.06	6.69	8.99	8.21	19.35	7.96333
OsZS_03G0187100	0.192	-2.38155	0.000377873	0.0144857	yes	down	11.06	1.86	3.98	0.97	0.43	1.37	5.63333	0.923333
OsZS_03G0187300	2.03	1.02155	6.64648e-05	0.00358303	yes	up	9.5	7.39	9.55	20.63	15.83	11.32	8.81333	15.9267
OsZS_03G0191900	0.332	-1.59206	2.92073e-05	0.00182496	yes	down	10.38	6.25	6.73	2.65	2.59	1.49	7.78667	2.24333
OsZS_03G0206300	0.263	-1.92642	0.00117916	0.03287	yes	down	26.39	26.8	28.98	1.93	3.9	12.17	27.39	6
OsZS_03G0229200	0.471	-1.08639	0.000917543	0.0274755	yes	down	1.81	1.76	1.3	0.67	0.72	0.64	1.62333	0.676667
OsZS_03G0245600	121.641	6.92649	4.633e-07	5.71468e-05	yes	up	0	0	0	3.6	2.27	2.16	0	2.67667
OsZS_03G0264300	2.225	1.15379	0.000411993	0.015397	yes	up	13.61	17.68	16.23	42.44	27	23.52	15.84	30.9867
OsZS_03G0268400	0.339	-1.56132	0.0013617	0.0365792	yes	down	1.22	0.9	0.66	0.27	0.44	0.12	0.926667	0.276667
OsZS_03G0274000	2.156	1.10804	1.49373e-07	2.26496e-05	yes	up	61.27	54.07	75.2	138.42	119.94	103.2	63.5133	120.52
OsZS_03G0278600	4.692	2.23033	0.000874341	0.0266257	yes	up	3.46	0.94	1.05	13.73	6.45	2.52	1.81667	7.56667
OsZS_03G0298200	0.473	-1.07919	0.0019538	0.0478519	yes	down	324.12	617.51	512.73	205.88	290.84	123.27	484.787	206.663
OsZS_03G0303200	2.104	1.07303	0.001367	0.036606	yes	up	265.97	292.99	270.69	388.11	433.61	734.2	276.55	518.64
OsZS_03G0322400	2.291	1.19587	6.20768e-05	0.00339724	yes	up	1.84	1.49	1.5	3.6	2.65	3.49	1.61	3.24667
OsZS_03G0326200	2.069	1.04867	6.33164e-05	0.00344922	yes	up	7.07	10.04	8.89	15.98	19.97	11.98	8.66667	15.9767
OsZS_03G0338400	0.08	-3.64676	2.43069e-05	0.00158101	yes	down	2.98	7.26	0.33	0.06	0.17	0.19	3.52333	0.14
OsZS_03G0360600	0.015	-6.04326	3.25576e-05	0.00198226	yes	down	0.25	0.21	0.14	0	0	0	0.2	0
OsZS_03G0389800	2.09	1.06318	0.00138635	0.0369685	yes	up	5.11	3.79	6.69	12.9	9.13	10.74	5.19667	10.9233
OsZS_03G0419600	0.006	-7.43416	1.74879e-08	3.55827e-06	yes	down	3.49	3.74	6.13	0	0	0	4.45333	0
OsZS_03G0425100	0.014	-6.15013	2.56303e-05	0.00164907	yes	down	0.9	0.41	0.52	0	0	0	0.61	0
OsZS_03G0438000	4.44	2.1504	8.73778e-06	0.000717281	yes	up	3.26	4.42	2.78	16.29	21.16	4.61	3.48667	14.02
OsZS_03G0438100	3.446	1.78491	5.49385e-06	0.000482607	yes	up	3.08	3.52	2.82	7.96	15.91	5.38	3.14	9.75
OsZS_03G0445400	3.223	1.68849	0.00105705	0.0302453	yes	up	1.75	2.98	7.52	7.32	7.99	13.35	4.08333	9.55333
OsZS_03G0445500	3.445	1.7844	0.000455031	0.0165504	yes	up	1.4	2.37	3.79	6.82	7.87	7.89	2.52	7.52667
OsZS_03G0464600	2.069	1.04925	3.35155e-05	0.00202505	yes	up	42.08	47.72	39.26	62.93	74.73	94.95	43.02	77.5367
OsZS_03G0476500	6.679	2.73957	1.73748e-05	0.00123171	yes	up	0.13	0.15	0.18	1.27	1.2	0.3	0.153333	0.923333
OsZS_03G0478600	0.388	-1.36753	0.0017242	0.0437666	yes	down	3.67	3.21	2.47	1.19	1.27	0.99	3.11667	1.15
OsZS_03G0487700	2.926	1.5487	0.00127713	0.0348662	yes	up	0.86	0.94	1.86	2	2.81	4.47	1.22	3.09333
OsZS_03G0490800	0.098	-3.34904	5.82942e-05	0.00325	yes	down	1.63	0.56	0.62	0.1	0.12	0.03	0.936667	0.0833333
OsZS_03G0492800	58.389	5.86762	0.000241881	0.0102251	yes	up	0	0	0	7.59	2.56	4.57	0	4.90667
OsZS_03G0506900	0.328	-1.60814	0.00078277	0.0247143	yes	down	1.53	1.22	1.05	0.39	0.48	0.23	1.26667	0.366667
OsZS_03G0507500	0.221	-2.17757	0.000241148	0.0102149	yes	down	2.72	1.28	3.57	0.36	0.25	0.83	2.52333	0.48
OsZS_03G0510900	0.424	-1.23645	1.68419e-06	0.000174321	yes	down	9.45	7.53	11.45	3.97	3.86	2.86	9.47667	3.56333
OsZS_03G0514700	0.05	-4.32082	1.79444e-13	8.89968e-11	yes	down	53.75	61.55	55.12	0	4.07	3.26	56.8067	2.44333
OsZS_03G0515000	2.815	1.4933	2.09867e-10	5.74263e-08	yes	up	3.76	4.5	3.98	11.19	10.69	8.52	4.08	10.1333
OsZS_03G0519900	0.448	-1.15785	1.99094e-13	9.6727e-11	yes	down	65.87	59.01	62.32	28.58	24.54	21.08	62.4	24.7333
OsZS_03G0520500	0.012	-6.36468	6.74024e-06	0.000579271	yes	down	26.3	37.03	11.56	0.17	0.67	0	24.9633	0.28
OsZS_03G0525200	0.445	-1.16771	0.000365442	0.0141224	yes	down	8.21	5.07	6.64	3.08	2.7	2.16	6.64	2.64667
OsZS_03G0543100	0.489	-1.03195	0.000323982	0.0128545	yes	down	157.19	248.25	267.03	137.99	142.12	104.62	224.157	128.243
OsZS_03G0553100	0.467	-1.09758	3.68446e-07	4.76698e-05	yes	down	4.71	4.82	4.26	2.32	1.77	1.74	4.59667	1.94333
OsZS_03G0563300	0.395	-1.33976	0.000189068	0.0083197	yes	down	9.86	7.76	2.92	0.53	6.05	2.15	6.84667	2.91
OsZS_03G0569700	5.31	2.40881	0.0003856	0.0147064	yes	up	0.83	0.57	0.33	4.1	3.19	0.91	0.576667	2.73333
OsZS_03G0570800	2.3	1.20185	0.00031912	0.0127158	yes	up	14.38	21.37	8.86	29.97	35.6	25.34	14.87	30.3033
OsZS_03G0570900	0.006	-7.36561	4.29011e-35	2.04261e-31	yes	down	77.69	66.19	78.1	0.34	0	0.86	73.9933	0.4
OsZS_03G0575600	0.38	-1.39568	0.00058997	0.0200448	yes	down	2.77	2.09	2.8	0.59	0.69	1.23	2.55333	0.836667
OsZS_03G0578500	0.294	-1.76838	2.0064e-05	0.00135347	yes	down	3.17	2.62	2.91	0.67	0.76	0.25	2.9	0.56
OsZS_03G0579600	2.921	1.54669	2.2783e-10	6.09408e-08	yes	up	48.67	45.54	50.84	159.16	140.31	83.84	48.35	127.77
OsZS_03G0580200	0.337	-1.56979	1.21063e-06	0.000132203	yes	down	43.61	58.5	28.52	11.33	17.24	10.31	43.5433	12.96
OsZS_03G0586600	0.001	-9.39004	2.26833e-14	1.31707e-11	yes	down	5.31	7.54	7.48	0	0	0	6.77667	0
OsZS_03G0586800	0.001	-10.6364	7.30405e-19	6.95521e-16	yes	down	13.69	13.03	15.08	0	0	0.01	13.9333	0.00333333
OsZS_03G0591500	0.451	-1.14722	4.51245e-06	0.000408547	yes	down	139.85	131.08	124.66	36.98	66.68	53.62	131.863	52.4267
OsZS_03G0592700	2.074	1.05235	8.4963e-05	0.00434041	yes	up	40.56	58.07	50.63	120.25	91.83	64.06	49.7533	92.0467
OsZS_03G0598000	0.151	-2.7252	3.34921e-20	4.19639e-17	yes	down	24.76	25.88	19.36	11.83	13.92	6.37	23.3333	10.7067
OsZS_03G0598300	0.131	-2.93401	3.59331e-12	1.40233e-09	yes	down	3.76	3.68	4.61	0.66	0.27	0.34	4.01667	0.423333
OsZS_03G0598600	2.847	1.50932	2.84993e-20	3.76919e-17	yes	up	25.79	25.61	26.24	68.59	75.67	52.7	25.88	65.6533
OsZS_04G0007600	0.255	-1.96904	0.000142567	0.00661589	yes	down	17.05	14.5	7.61	2.81	5.24	1.01	13.0533	3.02
OsZS_04G0066800	0.172	-2.53636	2.12008e-08	4.24122e-06	yes	down	11.44	8.7	6.56	0.52	0.35	0.74	8.9	0.536667
OsZS_04G0071900	0.027	-5.203	0.00186745	0.0464766	yes	down	0.16	0.36	0.4	0	0	0	0.306667	0
OsZS_04G0107100	109.116	6.76972	3.63036e-06	0.000342954	yes	up	0	0	0	0.31	0.82	0.27	0	0.466667
OsZS_04G0110300	0.025	-5.33191	1.70502e-07	2.50554e-05	yes	down	2.59	5.32	0.12	0.09	0.05	0.05	2.67667	0.0633333
OsZS_04G0111100	0.066	-3.91176	0.00103504	0.0298668	yes	down	10.35	23.71	0.39	0.53	0.56	0.33	11.4833	0.473333
OsZS_04G0111800	74.765	6.2243	0.000288164	0.0116866	yes	up	0	0	0	0.3	0.24	1.57	0	0.703333
OsZS_04G0149600	0.156	-2.67669	4.21647e-07	5.33921e-05	yes	down	1.91	1.04	1.99	0.29	0.26	0.21	1.64667	0.253333
OsZS_04G0180900	0.395	-1.33912	0.000361154	0.0140026	yes	down	2.07	2.58	2.55	0.88	1.14	0.59	2.4	0.87
OsZS_04G0228200	0.43	-1.21836	1.42413e-06	0.000150012	yes	down	6.35	6.59	4.83	2.12	2.59	2.13	5.92333	2.28
OsZS_04G0274000	0.193	-2.37285	7.65562e-17	5.6953e-14	yes	down	6.21	5.36	7.24	0.81	1.25	1.1	6.27	1.05333
OsZS_04G0298000	5.749	2.52343	2.34573e-09	5.58425e-07	yes	up	2.07	1.17	0.85	8.13	9.18	3.69	1.36333	7
OsZS_04G0302200	0.462	-1.11327	0.000343737	0.0134964	yes	down	2.58	2.32	1.5	0.79	1	0.81	2.13333	0.866667
OsZS_04G0307000	0.379	-1.3994	0.00110256	0.0312843	yes	down	7	4.48	12.61	2.44	3.24	2.9	8.03	2.86
OsZS_04G0307300	0.029	-5.10798	0.00123649	0.0341456	yes	down	0.47	0.24	1.46	0.05	0	0	0.723333	0.0166667
OsZS_04G0308800	0.344	-1.53772	0.000445358	0.016286	yes	down	20.73	8.38	28.89	7.09	6.8	3.95	19.3333	5.94667
OsZS_04G0309600	0.025	-5.31744	0.000806483	0.0251583	yes	down	1.31	1.33	0.98	0	0	0	1.20667	0
OsZS_04G0310300	0.234	-2.09629	0.00156337	0.0407417	yes	down	2.74	1.27	1.45	0.56	0.47	0.1	1.82	0.376667
OsZS_04G0318900	0.006	-7.40832	6.5796e-08	1.13503e-05	yes	down	8.2	2.9	16.71	1.88	0	0	9.27	0.626667
OsZS_04G0319000	0.033	-4.92126	0.00127108	0.0347588	yes	down	0.89	0.23	12.16	0.13	0.24	0.45	4.42667	0.273333
OsZS_04G0319400	0.022	-5.53749	0.00020283	0.00881126	yes	down	3.48	1.3	6.66	0.2	0	0	3.81333	0.0666667
OsZS_04G0323000	0.006	-7.37426	1.24498e-06	0.000134718	yes	down	2.93	0.53	5.18	0	0	0	2.88	0
OsZS_04G0323600	0.476	-1.07071	6.90215e-05	0.00366769	yes	down	66.36	51.51	96.59	32.16	35.1	25.69	71.4867	30.9833
OsZS_04G0329700	0.496	-1.01106	0.000168353	0.00760493	yes	down	9.33	7.87	6.57	5.37	4.23	2.36	7.92333	3.98667
OsZS_04G0350600	0.32	-1.64213	9.21786e-06	0.000748943	yes	down	88.89	58.66	62.44	26.16	24.93	9.13	69.9967	20.0733
OsZS_04G0358500	2.18	1.12437	8.62366e-07	9.77595e-05	yes	up	38.52	41.45	58.1	83.42	99.81	84.98	46.0233	89.4033
OsZS_04G0374400	0.139	-2.84537	0.000157383	0.0071775	yes	down	24.97	12.2	11.74	0.39	1.27	4.77	16.3033	2.14333
OsZS_04G0385100	0.463	-1.10945	0.00188199	0.0466329	yes	down	4.3	5.69	5.55	2.07	2.23	2.05	5.18	2.11667
OsZS_04G0399700	0.476	-1.07001	0.00037129	0.0142563	yes	down	1.86	1.62	2.15	0.84	0.69	0.83	1.87667	0.786667
OsZS_04G0399800	0.154	-2.69446	0.000974675	0.0286105	yes	down	3.59	2.36	2.35	0.33	0.46	0.33	2.76667	0.373333
OsZS_04G0401000	0.154	-2.7022	0.00125647	0.0346139	yes	down	2.43	0.99	1.46	0.26	0.32	0.09	1.62667	0.223333
OsZS_04G0412000	2.54	1.34501	5.71772e-05	0.0032255	yes	up	26.55	30.48	36.63	77.5	99.46	37.36	31.22	71.44
OsZS_04G0412100	7.854	2.97343	0.00092191	0.027537	yes	up	0.17	0.12	0.25	1.24	2.41	0.22	0.18	1.29
OsZS_04G0419400	0.483	-1.05127	0.000412793	0.0154028	yes	down	7.73	6.39	9.15	2.48	3.4	3.93	7.75667	3.27
OsZS_04G0421800	2.227	1.15498	0.00103148	0.0298002	yes	up	4.22	3.62	2.94	5.7	6.55	8.65	3.59333	6.96667
OsZS_04G0432100	4774.56	12.2212	1.09652e-24	2.61037e-21	yes	up	0.08	0	0	117.19	119.4	102.85	0.0266667	113.147
OsZS_04G0434900	0.193	-2.37496	1.25773e-07	1.98288e-05	yes	down	4.43	2.23	3.94	0.31	0.65	0.81	3.53333	0.59
OsZS_04G0435400	2.063	1.04489	0.000926564	0.0275498	yes	up	3.39	4.38	4.93	10.37	8.19	4.95	4.23333	7.83667
OsZS_04G0441600	0.429	-1.22204	0.00113574	0.0319206	yes	down	3.42	4.8	2.56	0.95	1.37	4.3	3.59333	2.20667
OsZS_04G0445600	0.174	-2.52204	3.97367e-05	0.00235903	yes	down	1.44	2.34	2.4	0.16	0.16	0.61	2.06	0.31
OsZS_04G0478900	2.042	1.02966	0.000126225	0.00600983	yes	up	65.12	87.66	90.72	191.45	153.89	99.57	81.1667	148.303
OsZS_04G0483600	2.922	1.54678	0.000251636	0.0104912	yes	up	3.3	3.53	6.34	17.29	7.97	8.88	4.39	11.38
OsZS_04G0487600	3.154	1.65719	2.26959e-05	0.00149667	yes	up	4.31	6.98	6.54	24.92	16.46	9.08	5.94333	16.82
OsZS_04G0488700	0.499	-1.00323	0.00025667	0.0106637	yes	down	2629.59	1886.01	2262.96	718.12	986.58	1222.78	2259.52	975.827
OsZS_04G0535900	0.402	-1.31514	1.56e-09	3.86849e-07	yes	down	29.64	24.22	25.33	9.18	11.55	10.3	26.3967	10.3433
OsZS_04G0543800	0.392	-1.35127	0.000586212	0.020022	yes	down	7.04	8.27	5.66	2.81	3.46	1.27	6.99	2.51333
OsZS_04G0546400	0.326	-1.61508	4.67893e-06	0.000420327	yes	down	3.03	2.41	1.63	0.55	0.75	0.72	2.35667	0.673333
OsZS_04G0554200	0.496	-1.01094	0.000201731	0.00877954	yes	down	14.74	16.55	9.37	6.21	6.3	5.53	13.5533	6.01333
OsZS_05G0000400	0.443	-1.17545	4.12953e-11	1.26035e-08	yes	down	25.06	19.72	24.95	11.62	12.93	8.95	23.2433	11.1667
OsZS_05G0006600	0.414	-1.27284	0.00104743	0.0300785	yes	down	8.23	8.96	6.92	3.88	3.77	1.29	8.03667	2.98
OsZS_05G0032100	0.291	-1.78284	0.00134285	0.0362447	yes	down	1.23	1.68	0.8	0.18	0.57	0.18	1.23667	0.31
OsZS_05G0033400	0.209	-2.26051	3.21438e-05	0.00198051	yes	down	3.66	1.78	1.98	0.27	0.76	0.33	2.47333	0.453333
OsZS_05G0044500	0.318	-1.65244	1.32095e-05	0.000988882	yes	down	4.37	4.62	4.64	1.46	1.77	0.65	4.54333	1.29333
OsZS_05G0064900	0.406	-1.29905	4.52383e-06	0.000408547	yes	down	7.45	8.67	6.28	2.11	2.68	3.17	7.46667	2.65333
OsZS_05G0083000	0.312	-1.68237	0.00159791	0.0413617	yes	down	2.17	2.02	1.7	0.67	0.79	0.19	1.96333	0.55
OsZS_05G0121300	0.288	-1.79501	1.67048e-05	0.00119422	yes	down	6.49	6.61	8.39	2.74	2.07	0.76	7.16333	1.85667
OsZS_05G0165500	0.375	-1.41348	2.44333e-07	3.28621e-05	yes	down	5.52	6.22	6.26	2.1	2.53	1.39	6	2.00667
OsZS_05G0212200	0.332	-1.59209	0.000653658	0.0215908	yes	down	4.06	5.76	4.93	0.85	2.53	0.99	4.91667	1.45667
OsZS_05G0222300	2.093	1.0658	1.94435e-07	2.73889e-05	yes	up	11.4	10.21	9.26	23.52	16.5	17.04	10.29	19.02
OsZS_05G0222900	6.688	2.74158	0.00198157	0.0483828	yes	up	0.14	0.13	0	0.55	0.51	0.54	0.09	0.533333
OsZS_05G0230000	0.308	-1.69815	0.000187664	0.00827319	yes	down	1.74	1.81	1.62	0.72	0.52	0.2	1.72333	0.48
OsZS_05G0270700	2.695	1.43021	2.50003e-05	0.00161728	yes	up	5.65	5.79	5.16	20.21	10.74	8.83	5.53333	13.26
OsZS_05G0282600	2.273	1.18431	0.000389108	0.0147292	yes	up	14.73	9.82	14.19	27.72	36.57	14.66	12.9133	26.3167
OsZS_05G0312700	2.013	1.00932	0.0013126	0.0356709	yes	up	3.87	3.86	5.62	9.55	5.89	8.18	4.45	7.87333
OsZS_05G0315400	2.062	1.04423	1.7705e-05	0.0012507	yes	up	5.65	4.27	4.4	8.55	7.65	9.61	4.77333	8.60333
OsZS_05G0328300	3.047	1.60729	1.44063e-06	0.000151082	yes	up	4.28	6.98	6.65	17.28	11.74	18.56	5.97	15.86
OsZS_05G0335300	0.46	-1.12063	0.000879777	0.0266972	yes	down	6.19	3.94	3.63	1.86	2.54	1.22	4.58667	1.87333
OsZS_05G0347300	0.226	-2.14876	6.65506e-05	0.00358303	yes	down	3.74	2.85	1.99	0.17	0.75	0.74	2.86	0.553333
OsZS_05G0355500	2.408	1.2678	4.66715e-07	5.72712e-05	yes	up	88.99	97.14	107.47	253.59	152.29	209.4	97.8667	205.093
OsZS_05G0382500	0.019	-5.73821	0.000186209	0.00823388	yes	down	0.9	1.26	0.55	0	0	0	0.903333	0
OsZS_05G0384500	16.968	4.08477	0.000529636	0.0186241	yes	up	0	1.1	0	6.53	4.97	3.52	0.366667	5.00667
OsZS_05G0422800	0.208	-2.26779	0.000166917	0.0075688	yes	down	88.58	61.14	114.04	27.68	19.13	2.91	87.92	16.5733
OsZS_05G0423100	0.26	-1.94265	0.000310732	0.0124324	yes	down	5.25	6.09	5.39	2.03	1.58	0.31	5.57667	1.30667
OsZS_05G0425900	0.352	-1.5073	0.00174588	0.0441214	yes	down	1.78	0.96	1.49	0.46	0.57	0.28	1.41	0.436667
OsZS_05G0431500	0.36	-1.47526	7.84191e-05	0.0040672	yes	down	4.01	2.68	3.69	1.49	1.02	0.8	3.46	1.10333
OsZS_05G0431600	0.266	-1.91013	3.05024e-06	0.000293983	yes	down	7.01	4.4	4.46	1.37	1.46	0.71	5.29	1.18
OsZS_05G0434800	0.37	-1.43571	0.000855881	0.0262228	yes	down	4.92	3.92	5.29	2.34	1.54	0.63	4.71	1.50333
OsZS_05G0436000	0.001	-9.42402	2.15044e-13	1.00379e-10	yes	down	8.2	4.05	11.81	0	0	0	8.02	0
OsZS_05G0437300	0.146	-2.77913	8.34973e-15	5.23089e-12	yes	down	22.97	14.24	11.54	1.76	3.07	1.45	16.25	2.09333
OsZS_05G0438900	3.389	1.76085	2.69643e-08	5.24502e-06	yes	up	2.18	1.84	1.22	4.94	4.39	6.12	1.74667	5.15
OsZS_05G0441100	0.097	-3.36262	0.000430455	0.0159121	yes	down	2.43	2.88	6.2	0.58	0.13	0.75	3.83667	0.486667
OsZS_05G0448900	0.012	-6.39312	5.76002e-06	0.000502283	yes	down	0.18	0.24	0.13	0	0	0	0.183333	0
OsZS_06G0021000	0.004	-7.89194	1.96342e-17	1.66933e-14	yes	down	8.06	5.96	14.24	0.03	0	0.07	9.42	0.0333333
OsZS_06G0021200	0.007	-7.06058	4.05645e-07	5.16406e-05	yes	down	1.86	1.38	3.77	0	0	0	2.33667	0
OsZS_06G0021300	0.006	-7.38861	5.0848e-08	8.96657e-06	yes	down	4.34	1.67	4.1	0	0	0	3.37	0
OsZS_06G0022300	4.04	2.01439	1.92001e-06	0.000197016	yes	up	44.85	42.24	70.03	134.22	120.31	290.93	52.3733	181.82
OsZS_06G0023000	0.024	-5.3765	0.000899523	0.0270721	yes	down	0.08	0.15	0.2	0	0	0	0.143333	0
OsZS_06G0026700	0.45	-1.15349	8.6865e-06	0.000715539	yes	down	4.91	3.78	3.88	1.74	2.02	1.35	4.19	1.70333
OsZS_06G0030400	0.48	-1.05879	8.58915e-05	0.00437844	yes	down	30.21	21.56	27.23	8.44	12.74	12.73	26.3333	11.3033
OsZS_06G0034700	2.936	1.55386	3.31896e-06	0.000317314	yes	up	1.61	3	2.66	6.21	7.99	4.85	2.42333	6.35
OsZS_06G0035500	2.368	1.24392	1.77856e-09	4.365e-07	yes	up	822.23	968.97	972.19	1695.21	1782.55	2146.27	921.13	1874.68
OsZS_06G0036100	0.094	-3.40854	6.17446e-10	1.59771e-07	yes	down	6.66	6.59	9.17	0.36	1.55	0.48	7.47333	0.796667
OsZS_06G0036300	0.002	-9.30661	1.23066e-13	6.51044e-11	yes	down	2.14	1.68	3.38	0	0	0	2.4	0
OsZS_06G0036600	0.065	-3.94249	4.44769e-23	8.14474e-20	yes	down	3.62	2.53	5.27	0.26	0.4	0.24	3.80667	0.3
OsZS_06G0036800	0.027	-5.21862	0.000294541	0.0118443	yes	down	0.67	1.01	1.65	0	0	0.08	1.11	0.0266667
OsZS_06G0037000	2.048	1.0343	5.84318e-05	0.00325006	yes	up	38.63	56.43	31.85	82.11	74.72	72.19	42.3033	76.34
OsZS_06G0037200	0.072	-3.79312	2.63529e-07	3.52447e-05	yes	down	3.24	1.16	3.27	0.32	0.08	0.09	2.55667	0.163333
OsZS_06G0044300	0.43	-1.21601	3.93878e-05	0.00234417	yes	down	8.11	4.7	7.01	3.18	2.68	1.72	6.60667	2.52667
OsZS_06G0046500	0.01	-6.60635	1.95101e-06	0.000199338	yes	down	0.48	0.35	0.68	0	0	0	0.503333	0
OsZS_06G0048900	2.17	1.1175	0.000563726	0.0195059	yes	up	3.61	5	2.89	8.11	8.32	5.07	3.83333	7.16667
OsZS_06G0049200	0.024	-5.36209	0.000107957	0.00530997	yes	down	0.48	0.3	0.32	0	0.02	0	0.366667	0.00666667
OsZS_06G0052600	2.809	1.48998	0.000923489	0.0275496	yes	up	6.4	9.01	11.34	14.02	16.14	35.84	8.91667	22
OsZS_06G0058000	4.268	2.09368	5.30739e-08	9.29028e-06	yes	up	3.33	3.52	5.01	10.13	23.38	11.63	3.95333	15.0467
OsZS_06G0069700	2.373	1.24692	4.05998e-05	0.00239831	yes	up	7.2	4.63	10.19	17.68	18.12	12.71	7.34	16.17
OsZS_06G0083400	25.771	4.6877	0.000348124	0.0136005	yes	up	0	0.19	1.34	13.23	12.84	1.58	0.51	9.21667
OsZS_06G0101700	3.591	1.84434	2.93495e-06	0.000285182	yes	up	1.31	1.25	1.03	4.63	4.62	2.22	1.19667	3.82333
OsZS_06G0101800	2.809	1.49015	6.74568e-05	0.00360871	yes	up	3.43	2.91	2.58	10.36	8.87	3.59	2.97333	7.60667
OsZS_06G0103900	2.458	1.29749	2.73333e-05	0.00173519	yes	up	3.72	3.4	3.66	10.76	7.05	5.69	3.59333	7.83333
OsZS_06G0142500	2.225	1.15389	4.59592e-05	0.00266205	yes	up	13.19	18.27	14.06	34.53	37.08	19.03	15.1733	30.2133
OsZS_06G0172100	472.364	8.88376	1.7415e-10	4.98009e-08	yes	up	0	0	0	14.23	10.26	2.04	0	8.84333
OsZS_06G0174500	136.06	7.0881	2.35098e-07	3.19813e-05	yes	up	0	0	0	0.45	0.46	0.21	0	0.373333
OsZS_06G0175100	145.135	7.18125	5.8605e-07	7.01081e-05	yes	up	0	0	0	3.93	1.57	0.66	0	2.05333
OsZS_06G0188200	106.648	6.73672	2.01748e-05	0.00135672	yes	up	0	0	0	4.16	4.38	0.55	0	3.03
OsZS_06G0189000	0.014	-6.13105	7.37325e-05	0.00386625	yes	down	1.85	0.68	2.89	0	0	0	1.80667	0
OsZS_06G0198100	0.329	-1.60232	0.000314905	0.0125782	yes	down	2.12	1.71	1.07	0.54	0.52	0.41	1.63333	0.49
OsZS_06G0212700	9.061	3.1796	3.09894e-17	2.54391e-14	yes	up	12.87	14.59	8.9	130.99	117.51	45.41	12.12	97.97
OsZS_06G0215600	0.274	-1.8693	0.000149348	0.00686365	yes	down	0.97	0.66	0.97	0.15	0.27	0.2	0.866667	0.206667
OsZS_06G0221800	0.023	-5.4642	0.000722484	0.0232425	yes	down	0.31	0.34	0.11	0	0	0	0.253333	0
OsZS_06G0225100	2.314	1.21012	1.02438e-08	2.21694e-06	yes	up	55.09	67.06	64.87	159.18	121.7	103.31	62.34	128.063
OsZS_06G0225900	247.568	7.95168	7.45217e-09	1.64265e-06	yes	up	0	0	0	4.36	2.55	1.03	0	2.64667
OsZS_06G0258100	0.414	-1.27095	0.000275494	0.0112705	yes	down	620.8	1376.51	1333.49	425.98	506.71	298.09	1110.27	410.26
OsZS_06G0261900	782.822	9.61254	1.86159e-05	0.00129204	yes	up	0	0	0	75.38	61.89	2.12	0	46.4633
OsZS_06G0263300	0.011	-6.52894	4.85615e-05	0.00278568	yes	down	6.82	62.36	28.54	0	0	0	32.5733	0
OsZS_06G0263700	0.387	-1.37141	0.000170305	0.00765336	yes	down	3265.85	2320.37	1804.83	736.71	1329.61	476.91	2463.68	847.743
OsZS_06G0264400	782.822	9.61254	1.86159e-05	0.00129204	yes	up	0	0	0	75.38	61.89	2.12	0	46.4633
OsZS_06G0266500	1017.52	9.99084	0.000334563	0.0131646	yes	up	0	0	0	45.94	19.88	0.14	0	21.9867
OsZS_06G0266900	0.256	-1.96822	0.00104341	0.0300355	yes	down	5.56	15.81	4.41	1.35	1.58	2.54	8.59333	1.82333
OsZS_06G0269300	12.811	3.67934	7.43239e-07	8.631e-05	yes	up	0.29	0.55	0.38	5.98	4.85	0.46	0.406667	3.76333
OsZS_06G0277500	62.235	5.95966	0.000432365	0.015958	yes	up	0	0	0	0.93	0.64	0.11	0	0.56
OsZS_06G0284100	58.951	5.88145	0.00079543	0.024883	yes	up	0	0	0	1.67	0.57	0.17	0	0.803333
OsZS_06G0303600	2.284	1.19158	0.000159015	0.00723805	yes	up	15.03	14.16	19.83	42.48	39.43	18.66	16.34	33.5233
OsZS_06G0315900	550.35	9.10421	3.82493e-13	1.71804e-10	yes	up	0	0	0	5.29	3.01	3.35	0	3.88333
OsZS_06G0321400	0.223	-2.16596	0.000210037	0.00904186	yes	down	1.87	1.71	0.61	0.17	0.49	0.18	1.39667	0.28
OsZS_06G0324400	0.343	-1.54185	1.62588e-05	0.0011729	yes	down	7.24	6.18	6.44	1.21	2.07	2.75	6.62	2.01
OsZS_06G0333900	2.069	1.0489	0.00166921	0.0428664	yes	up	14.81	7.46	13.73	16.72	22.22	25.58	12	21.5067
OsZS_06G0344200	21.968	4.4573	4.94892e-07	6.01092e-05	yes	up	0.07	0.03	0	1.11	0.62	0.33	0.0333333	0.686667
OsZS_06G0357900	2.74	1.45411	0.000890957	0.0269164	yes	up	12.48	6.1	7.12	33.96	16.53	11.35	8.56667	20.6133
OsZS_06G0362800	166.338	7.37797	1.15444e-06	0.000128424	yes	up	0	0	0	9.25	5.38	1	0	5.21
OsZS_06G0385700	2.349	1.23195	1.29677e-11	4.34803e-09	yes	up	119.9	112.67	104.17	246.79	251.44	186.84	112.247	228.357
OsZS_06G0390900	0.386	-1.37202	4.31415e-13	1.9019e-10	yes	down	19.09	18.84	17.63	7.27	6.57	4.39	18.52	6.07667
OsZS_06G0401500	0.38	-1.39644	1.48543e-12	6.09694e-10	yes	down	332.22	307.89	295.86	100.05	92.83	117.64	311.99	103.507
OsZS_06G0403300	0.326	-1.61708	0.00109399	0.031153	yes	down	3.56	2.26	2.69	0.56	0.69	1.16	2.83667	0.803333
OsZS_06G0405600	0.36	-1.4756	3.54921e-05	0.00212292	yes	down	9.45	7.33	9.32	1.64	3.68	2.88	8.7	2.73333
OsZS_06G0424500	0.342	-1.54952	0.000260559	0.0107316	yes	down	3.46	3.88	2.5	0.95	1.57	0.49	3.28	1.00333
OsZS_06G0436600	0.477	-1.06838	2.68293e-06	0.000262839	yes	down	6.46	8.74	7.57	2.62	2.27	2.48	7.59	2.45667
OsZS_06G0437700	2.128	1.08918	3.27152e-05	0.00198678	yes	up	63.82	75.79	76.29	164.11	162.01	85.02	71.9667	137.047
OsZS_06G0440000	0.15	-2.73367	1.38966e-06	0.000147032	yes	down	4.27	4.34	3.33	1.06	0.41	0.15	3.98	0.54
OsZS_06G0444700	0.332	-1.58956	0.00061245	0.0206515	yes	down	2.28	2.45	2.21	0.41	0.51	1.07	2.31333	0.663333
OsZS_06G0445400	0.185	-2.43171	3.81266e-11	1.17876e-08	yes	down	7.4	6.29	9.07	1.52	1.07	1.14	7.58667	1.24333
OsZS_06G0447400	0.24	-2.06017	0.0003332	0.0131327	yes	down	3.41	4.33	1.87	1.08	0.58	0.25	3.20333	0.636667
OsZS_06G0460300	2.666	1.41482	3.04685e-05	0.00189382	yes	up	2.97	2.88	3.38	10.12	7.47	4.41	3.07667	7.33333
OsZS_06G0461000	0.349	-1.51928	3.21281e-09	7.42565e-07	yes	down	5.65	7.05	5.45	2.16	1.78	1.54	6.05	1.82667
OsZS_06G0461800	2.503	1.32345	1.19983e-06	0.000132203	yes	up	56.58	51.72	72.17	165.69	121.68	105.12	60.1567	130.83
OsZS_06G0471900	0.218	-2.19852	0.000438651	0.0160902	yes	down	1.05	2.39	1.16	0.08	0.49	0.28	1.53333	0.283333
OsZS_07G0011200	3.212	1.68341	0.000629997	0.0210938	yes	up	1.81	0.56	1.11	2.5	3.09	4.07	1.16	3.22
OsZS_07G0019900	0.342	-1.54639	5.09263e-05	0.00291431	yes	down	2.8	3.42	2.38	1.14	1.06	0.41	2.86667	0.87
OsZS_07G0021200	0.22	-2.18603	3.79517e-08	7.00371e-06	yes	down	7.52	8.9	5.09	1.05	2.27	0.88	7.17	1.4
OsZS_07G0036000	3.08	1.62295	3.97012e-08	7.27021e-06	yes	up	1.77	2.62	2.37	5.46	6.75	6.16	2.25333	6.12333
OsZS_07G0036300	2.826	1.4987	4.35382e-07	5.42655e-05	yes	up	22.14	24.48	32.34	46.14	77.49	72.2	26.32	65.2767
OsZS_07G0036500	2.813	1.4923	0.000170184	0.00765336	yes	up	20.07	17.25	24.2	27.3	50.18	72.01	20.5067	49.83
OsZS_07G0055600	2.163	1.11274	0.00057286	0.0197074	yes	up	5.22	10.94	3.44	9.59	16.2	17.81	6.53333	14.5333
OsZS_07G0056800	0.196	-2.3494	4.98598e-08	8.85792e-06	yes	down	5.47	4.64	4.35	0.48	1.42	0.61	4.82	0.836667
OsZS_07G0061000	0.001	-9.87655	1.75324e-16	1.26478e-13	yes	down	11.51	11.6	10.25	0	0	0.04	11.12	0.0133333
OsZS_07G0061400	0.487	-1.03686	0.000733101	0.0234843	yes	down	2.03	1.99	2.12	0.96	1.14	0.57	2.04667	0.89
OsZS_07G0077200	0.028	-5.14454	0.00203692	0.0494805	yes	down	0.54	0.32	0.24	0	0	0	0.366667	0
OsZS_07G0156900	0.405	-1.30374	0.000132194	0.00624406	yes	down	3.05	2.19	2.08	0.74	1.03	0.84	2.44	0.87
OsZS_07G0163500	0.05	-4.3313	0.00138594	0.0369685	yes	down	0.3	0.6	0.21	0.05	0	0	0.37	0.0166667
OsZS_07G0169900	0.024	-5.35698	0.00169538	0.0432586	yes	down	0.63	0.96	0.21	0	0	0	0.6	0
OsZS_07G0207500	2.589	1.37264	2.52262e-08	4.9631e-06	yes	up	1020.44	981.11	847.78	2465.44	1530.22	2208.79	949.777	2068.15
OsZS_07G0247000	0.243	-2.03987	0.000690038	0.0224413	yes	down	36.85	23.46	25.33	9.13	6.39	2.21	28.5467	5.91
OsZS_07G0251200	2.236	1.16076	1.50995e-05	0.00111633	yes	up	6.1	7.56	5.52	15.52	10.58	8.43	6.39333	11.51
OsZS_07G0269300	4.827	2.27123	0.000268711	0.0110292	yes	up	0.25	0.51	1.21	1.43	3.45	3.49	0.656667	2.79
OsZS_07G0282300	0.011	-6.50186	2.15696e-06	0.000213953	yes	down	0.51	0.48	0.4	0	0	0	0.463333	0
OsZS_07G0282400	0.002	-8.73869	2.89437e-16	2.02657e-13	yes	down	5.21	5.27	3.16	0	0.02	0	4.54667	0.00666667
OsZS_07G0285300	0.035	-4.82497	6.38023e-28	2.16982e-24	yes	down	154.23	113.61	48	2.1	3.91	3.68	105.28	3.23
OsZS_07G0286700	0.013	-6.23098	1.14068e-05	0.00089033	yes	down	2.44	2.34	1.57	0	0	0	2.11667	0
OsZS_07G0287600	0.003	-8.42232	1.40181e-28	5.5619e-25	yes	down	79.85	76.9	60.23	0.29	0	0.29	72.3267	0.193333
OsZS_07G0295300	0.422	-1.24346	0.000786292	0.0247599	yes	down	3.19	3.55	2.18	1.34	1.26	0.75	2.97333	1.11667
OsZS_07G0307000	0.409	-1.29143	0.00132842	0.0360413	yes	down	1.83	1.71	1.34	0.41	0.67	0.76	1.62667	0.613333
OsZS_07G0310400	0.02	-5.61713	7.47401e-16	5.08361e-13	yes	down	6.83	5.42	5.88	0	0.34	0	6.04333	0.113333
OsZS_07G0315000	2.573	1.36364	5.19675e-05	0.00296676	yes	up	0.64	0.98	1.04	2.28	2.27	1.56	0.886667	2.03667
OsZS_07G0316400	2.221	1.1512	0.00180478	0.0453212	yes	up	1.76	1.34	1.07	2.85	3.53	1.59	1.39	2.65667
OsZS_07G0321700	0.01	-6.5851	2.96239e-06	0.000286677	yes	down	6.13	10.35	4.77	0	0	0	7.08333	0
OsZS_07G0322100	0.006	-7.30191	4.3681e-08	7.93793e-06	yes	down	0.4	0.79	0.69	0	0	0	0.626667	0
OsZS_07G0323800	0.034	-4.87464	1.75671e-14	1.07232e-11	yes	down	72.13	44.8	72.49	0.57	0.92	3.99	63.14	1.82667
OsZS_07G0336600	2.655	1.40879	1.78856e-05	0.00125972	yes	up	7.21	13.68	12.89	33.18	21.79	24.42	11.26	26.4633
OsZS_07G0338100	3.503	1.80853	6.56577e-05	0.00356047	yes	up	1.16	3.32	1.58	8.16	5.96	3.53	2.02	5.88333
OsZS_07G0343500	0.396	-1.3361	8.1959e-11	2.43889e-08	yes	down	58.47	45.6	43.41	20.62	15.65	15.31	49.16	17.1933
OsZS_07G0357000	2.875	1.52333	0.00033068	0.013055	yes	up	1.15	0.63	1.39	2.85	1.85	3.25	1.05667	2.65
OsZS_07G0357400	0.127	-2.97527	0.000909804	0.0273125	yes	down	0.9	0.44	0.5	0.09	0.07	0	0.613333	0.0533333
OsZS_07G0357500	3.134	1.64782	1.41055e-05	0.00104936	yes	up	3.92	2.6	7.17	12.13	12.66	12.74	4.56333	12.51
OsZS_07G0357900	8.887	3.15169	1.85347e-14	1.10309e-11	yes	up	0.35	0.37	0.43	2.32	2.8	3.75	0.383333	2.95667
OsZS_07G0377000	0.184	-2.44203	0.000620863	0.0208449	yes	down	3.26	1.72	3.56	0.32	0.3	0.75	2.84667	0.456667
OsZS_07G0380400	0.195	-2.36116	0.00111146	0.0314618	yes	down	1.51	1.38	1.07	0.24	0.39	0.06	1.32	0.23
OsZS_07G0398600	0.412	-1.2777	0.000733945	0.0234843	yes	down	4.74	4.74	5.47	2.71	1.97	0.86	4.98333	1.84667
OsZS_07G0412700	3.952	1.9827	0.00102391	0.0296175	yes	up	0.85	0.44	0.54	1.68	1.29	3.67	0.61	2.21333
OsZS_07G0426500	0.462	-1.11485	0.000591089	0.0200448	yes	down	4.2	2.7	3.24	1.33	1.07	1.68	3.38	1.36
OsZS_07G0430000	0.319	-1.65057	1.28955e-05	0.000972168	yes	down	4.96	3.11	5.49	1.17	1.42	1.24	4.52	1.27667
OsZS_07G0431600	0.497	-1.00891	0.000846248	0.0259946	yes	down	18.11	13.3	18.13	10.36	5.91	5.53	16.5133	7.26667
OsZS_07G0448600	0.001	-9.86916	5.71655e-21	9.07255e-18	yes	down	19.36	14.54	12.65	0	0	0.04	15.5167	0.0133333
OsZS_07G0448700	0.092	-3.44297	7.69779e-05	0.00401872	yes	down	2.15	2.01	0.87	0.18	0.23	0	1.67667	0.136667
OsZS_07G0453700	0.477	-1.06836	1.0297e-05	0.000819833	yes	down	36.66	36.03	31.96	11.89	20.19	12.21	34.8833	14.7633
OsZS_07G0457300	2.831	1.50136	1.84916e-05	0.00129094	yes	up	5.11	6.57	6.02	20.92	16.38	7.74	5.9	15.0133
OsZS_07G0470200	4.25	2.08734	0.000399323	0.0150178	yes	up	0.22	0.32	0.25	1.03	0.86	1.05	0.263333	0.98
OsZS_07G0474700	3.088	1.62687	5.46234e-05	0.00310349	yes	up	67.8	58.32	149.76	297.78	185.26	265.36	91.96	249.467
OsZS_07G0478200	0.12	-3.06168	3.63039e-11	1.13717e-08	yes	down	3.63	2.76	5.44	0.59	0.36	0.32	3.94333	0.423333
OsZS_07G0488800	2.381	1.25177	0.00116894	0.0327386	yes	up	1.48	2.06	1.51	3.84	3.91	2.93	1.68333	3.56
OsZS_08G0002200	0.471	-1.08715	0.00192224	0.0473225	yes	down	3.19	3.25	2.21	1.23	1.51	1.66	2.88333	1.46667
OsZS_08G0011500	0.35	-1.51334	0.000386442	0.0147064	yes	down	0.99	0.77	0.83	0.35	0.25	0.21	0.863333	0.27
OsZS_08G0053900	0.326	-1.61499	1.44824e-07	2.21005e-05	yes	down	16.09	9.49	8.29	3.21	3.9	2.65	11.29	3.25333
OsZS_08G0055000	2.335	1.22325	0.00154796	0.0404954	yes	up	33.81	19.9	18.77	55.71	27.27	61.59	24.16	48.19
OsZS_08G0068500	3.433	1.77933	8.61882e-07	9.77595e-05	yes	up	2.89	6.34	3.64	10.58	12.73	14.49	4.29	12.6
OsZS_08G0071200	2.597	1.37684	0.000186426	0.00823388	yes	up	2.87	3.13	5.28	11.76	6.34	7.84	3.76	8.64667
OsZS_08G0074600	0.428	-1.22264	0.000243722	0.010251	yes	down	20.37	11.79	15.57	5.94	5.14	6.7	15.91	5.92667
OsZS_08G0131700	0.163	-2.61811	7.00138e-06	0.000594876	yes	down	7.15	4.49	7.29	1.42	1.2	0.16	6.31	0.926667
OsZS_08G0156400	0.107	-3.22219	0.0015982	0.0413617	yes	down	0.56	0.62	0.5	0	0.08	0.08	0.56	0.0533333
OsZS_08G0192600	0.264	-1.92195	0.000366021	0.0141224	yes	down	0.97	1.27	0.87	0.23	0.24	0.27	1.03667	0.246667
OsZS_08G0248600	0.419	-1.25582	8.09799e-05	0.00417274	yes	down	2.56	2.34	1.67	0.93	0.74	0.77	2.19	0.813333
OsZS_08G0300600	3.322	1.73191	3.35033e-05	0.00202505	yes	up	2.46	6.08	8.36	17.32	14.7	14.89	5.63333	15.6367
OsZS_08G0327000	87.336	6.44851	3.24263e-05	0.00198051	yes	up	0	0	0	0.27	0.2	0.05	0	0.173333
OsZS_08G0351600	0.476	-1.07215	0.000838426	0.0258544	yes	down	5.52	5.02	2.82	2.09	2.06	1.43	4.45333	1.86
OsZS_08G0387000	0.381	-1.39177	6.20262e-05	0.00339724	yes	down	4.04	4.99	3.72	1.75	1.81	0.79	4.25	1.45
OsZS_08G0388600	0.304	-1.71866	1.52166e-07	2.2927e-05	yes	down	1.97	1.71	1.45	0.41	0.45	0.5	1.71	0.453333
OsZS_08G0427600	0.49	-1.02932	0.000486709	0.0174497	yes	down	4.45	4.25	3.78	1.88	2.21	1.33	4.16	1.80667
OsZS_08G0434400	2.619	1.38883	0.000537721	0.0187973	yes	up	10.74	4.4	9.24	17.73	13.76	23.69	8.12667	18.3933
OsZS_08G0445400	2.056	1.03997	3.10709e-05	0.00192624	yes	up	8.92	6.9	6.76	11.68	13.9	14.97	7.52667	13.5167
OsZS_08G0448200	0.322	-1.634	0.00193694	0.047488	yes	down	2.33	3.41	1.13	0.58	0.76	0.61	2.29	0.65
OsZS_08G0452600	2.22	1.15034	4.0526e-06	0.000375394	yes	up	1.92	1.86	1.2	3.3	3.67	2.97	1.66	3.31333
OsZS_08G0453400	2.056	1.04006	4.87608e-08	8.72781e-06	yes	up	39.51	37.19	36.46	60.64	67.1	76.18	37.72	67.9733
OsZS_08G0453500	2.791	1.48066	7.35329e-07	8.581e-05	yes	up	27.83	44.39	49.66	106.8	80.93	111.31	40.6267	99.68
OsZS_08G0455400	0.321	-1.64089	0.000590703	0.0200448	yes	down	14.45	17.88	13.62	4.1	3.89	2.85	15.3167	3.61333
OsZS_08G0455500	0.121	-3.04642	2.22252e-09	5.3989e-07	yes	down	1.62	1.22	0.96	0.24	0.1	0.07	1.26667	0.136667
OsZS_08G0455700	0.162	-2.63029	3.29943e-36	1.96365e-32	yes	down	46.98	51.54	46.93	5.01	7.33	6.28	48.4833	6.20667
OsZS_08G0470400	0.349	-1.5178	0.000899503	0.0270721	yes	down	25.39	19.13	14.05	5.08	10.74	2.59	19.5233	6.13667
OsZS_09G0007100	0.422	-1.24372	0.00159926	0.0413617	yes	down	7.88	7.39	5.42	3.48	3.25	1.14	6.89667	2.62333
OsZS_09G0029100	6.289	2.65287	0.00168669	0.0431756	yes	up	0.11	0.16	0.07	1.02	0.64	0.25	0.113333	0.636667
OsZS_09G0033100	0.264	-1.92242	2.0435e-05	0.00136793	yes	down	3.26	2.67	1.76	0.42	0.6	0.75	2.56333	0.59
OsZS_09G0063300	9.911	3.30906	1.93563e-05	0.00132794	yes	up	0.26	0.7	0.25	3.92	5.2	1.7	0.403333	3.60667
OsZS_09G0075500	341.433	8.41546	1.98085e-45	1.57187e-41	yes	up	1.06	0.29	0.25	250.28	181.33	75.33	0.533333	168.98
OsZS_09G0085800	2.601	1.37913	2.93406e-08	5.63293e-06	yes	up	20.66	20.34	17.47	55.58	50.21	29.61	19.49	45.1333
OsZS_09G0089200	0.007	-7.1527	6.50635e-08	1.13059e-05	yes	down	1.03	1.25	0.76	0	0	0	1.01333	0
OsZS_09G0108300	0.004	-8.03222	2.14579e-13	1.00379e-10	yes	down	13.59	9.09	16.05	0	0	0.07	12.91	0.0233333
OsZS_09G0116400	0.406	-1.29967	0.00162372	0.0419243	yes	down	8.69	11.06	8.06	4.07	4.7	1.36	9.27	3.37667
OsZS_09G0128900	5.8	2.53601	0.000964598	0.0283496	yes	up	0.07	0.08	0.01	0.34	0.37	0.14	0.0533333	0.283333
OsZS_09G0140500	0.49	-1.02886	1.31278e-05	0.000985868	yes	down	6.42	6.79	5.66	2.74	3.44	2.08	6.29	2.75333
OsZS_09G0161000	0.03	-5.07033	0.000661791	0.0217305	yes	down	0.35	0.47	0.14	0	0.02	0	0.32	0.00666667
OsZS_09G0171100	0.331	-1.59721	0.000705246	0.0227803	yes	down	0.92	1.16	0.85	0.18	0.32	0.34	0.976667	0.28
OsZS_09G0182100	0.076	-3.72604	2.37847e-05	0.00155128	yes	down	1.5	2.52	0.12	0.09	0.11	0.08	1.38	0.0933333
OsZS_09G0196800	18.51	4.21019	2.86031e-13	1.30947e-10	yes	up	0.18	0.37	0.11	3.69	4.58	2.83	0.22	3.7
OsZS_09G0220600	0.002	-8.83825	7.00114e-12	2.4174e-09	yes	down	3.11	6.57	0.83	0	0	0	3.50333	0
OsZS_09G0228200	0.114	-3.12792	0.000641406	0.0213557	yes	down	0.56	1.03	2.4	0.18	0	0.21	1.33	0.13
OsZS_09G0231000	0.142	-2.81404	7.22803e-08	1.22907e-05	yes	down	1.57	1.33	1.31	0.26	0.19	0.09	1.40333	0.18
OsZS_09G0234800	0.482	-1.05219	0.00156422	0.0407417	yes	down	6.72	6.03	4.63	3.14	2.5	1.75	5.79333	2.46333
OsZS_09G0253700	0.426	-1.23268	0.000928104	0.0275498	yes	down	13.55	8.28	7.44	4.44	4.8	1.89	9.75667	3.71
OsZS_09G0258700	3.591	1.84454	0.000653909	0.0215908	yes	up	0.71	0.41	0.63	1.31	3.28	1.02	0.583333	1.87
OsZS_09G0262200	0.049	-4.33829	1.51841e-05	0.00111911	yes	down	578.02	1224.83	98.72	40.86	33.98	10.09	633.857	28.31
OsZS_09G0269700	0.093	-3.43008	7.82566e-15	5.03507e-12	yes	down	11.04	6.24	7.13	1.19	0.39	0.54	8.13667	0.706667
OsZS_09G0290700	2.079	1.05611	0.000304682	0.0122109	yes	up	4.3	3.85	5.42	8.61	6.66	9.42	4.52333	8.23
OsZS_09G0291300	2.305	1.20459	0.000535485	0.0187467	yes	up	4.92	6.32	5.65	15.82	12.51	6.5	5.63	11.61
OsZS_09G0304800	0.263	-1.92831	0.000449393	0.0163832	yes	down	4.63	7.3	4.31	0.82	2.5	0.53	5.41333	1.28333
OsZS_09G0308100	0.192	-2.38146	8.25193e-08	1.39323e-05	yes	down	1.7	2.3	1.34	0.36	0.37	0.19	1.78	0.306667
OsZS_09G0321400	3.069	1.61789	0.00054141	0.0188986	yes	up	2.58	3.96	1.79	12.42	6.85	3.71	2.77667	7.66
OsZS_09G0322400	0.415	-1.2671	7.01271e-05	0.00370988	yes	down	16.97	14.96	24.03	7.09	6.09	7.2	18.6533	6.79333
OsZS_09G0323300	2.259	1.17591	8.67675e-05	0.00441365	yes	up	2.04	2.72	2.32	5.32	5.53	3.41	2.36	4.75333
OsZS_09G0329000	0.374	-1.41755	1.95668e-05	0.00133853	yes	down	3.19	1.8	2.42	0.93	0.8	0.7	2.47	0.81
OsZS_09G0335700	0.195	-2.35801	0.00123154	0.0340513	yes	down	49.39	25.18	6.45	5.21	7.89	1.03	27.0067	4.71
OsZS_09G0357300	298.805	8.22306	1.96896e-10	5.46809e-08	yes	up	0	0	0	13.12	2.77	3.33	0	6.40667
OsZS_10G0010700	0.22	-2.18198	1.8258e-07	2.63424e-05	yes	down	7.95	7.26	5.64	1.92	1.62	0.49	6.95	1.34333
OsZS_10G0030200	4.91	2.29587	0.00158822	0.0412531	yes	up	0.15	0.39	0.12	1.58	1.09	0.34	0.22	1.00333
OsZS_10G0039600	132.624	7.05119	3.21756e-07	4.23189e-05	yes	up	0	0	0.02	1.83	0.56	0.5	0.00666667	0.963333
OsZS_10G0047700	3.08	1.6229	0.00054921	0.0191135	yes	up	8.46	11.01	8.33	26.73	31.76	17.38	9.26667	25.29
OsZS_10G0053700	721.542	9.49494	3.79942e-12	1.45886e-09	yes	up	0	0	0	6.18	4.24	0.89	0	3.77
OsZS_10G0053800	83.793	6.38876	4.42365e-05	0.00258111	yes	up	0	0	0	1.69	3.02	0.56	0	1.75667
OsZS_10G0056900	0.025	-5.34821	9.1195e-06	0.000743489	yes	down	1.88	3.66	1.59	0.08	0.07	0	2.37667	0.05
OsZS_10G0077200	119.519	6.9011	7.22768e-06	0.000610149	yes	up	0	0	0	4	0.97	0.84	0	1.93667
OsZS_10G0079400	0.345	-1.53502	0.000144939	0.00669986	yes	down	12.61	8.91	8.72	5.22	4.65	1.05	10.08	3.64
OsZS_10G0080100	2.271	1.18314	0.000872859	0.0266257	yes	up	1.07	1.3	1.77	3.22	2.96	2.17	1.38	2.78333
OsZS_10G0129500	4.925	2.30015	5.89283e-12	2.12553e-09	yes	up	2.37	1.83	3.22	15.49	9.64	7.85	2.47333	10.9933
OsZS_10G0134200	2.085	1.05979	0.000384184	0.014704	yes	up	2.59	2.96	1.93	5.15	5.52	2.59	2.49333	4.42
OsZS_10G0191700	2.071	1.05033	1.27466e-06	0.000137305	yes	up	34.4	43.15	43.58	70.85	68.33	81.75	40.3767	73.6433
OsZS_10G0250300	0.428	-1.22474	0.00177355	0.0446312	yes	down	174.88	397.71	347.5	109.11	175.44	71.16	306.697	118.57
OsZS_10G0262200	2.751	1.45997	0.00104662	0.0300785	yes	up	0.71	0.63	0.85	1.09	1.49	2.63	0.73	1.73667
OsZS_10G0271800	0.301	-1.7344	9.69699e-06	0.000780542	yes	down	4.47	4.07	4.73	0.99	1.62	0.91	4.42333	1.17333
OsZS_10G0311400	4.469	2.15996	3.50213e-07	4.55583e-05	yes	up	2.2	2.38	3.02	13.61	10.58	4.18	2.53333	9.45667
OsZS_10G0315400	3.405	1.76763	5.66746e-05	0.00320966	yes	up	3.15	2.55	6.03	7.06	15.81	12.38	3.91	11.75
OsZS_10G0327300	0.36	-1.47555	6.63552e-05	0.00358303	yes	down	5.17	3.85	4.07	0.77	1.87	1.52	4.36333	1.38667
OsZS_10G0333100	48.659	5.60463	0.00107246	0.0306494	yes	up	0	0	0	0.44	0.18	0.1	0	0.24
OsZS_10G0339700	0.408	-1.29454	0.000185834	0.00823388	yes	down	7.77	13.48	16.78	4.44	4.04	5.19	12.6767	4.55667
OsZS_10G0348400	2.341	1.22694	2.00696e-05	0.00135347	yes	up	2.15	2.3	1.85	3.47	4.57	4.89	2.1	4.31
OsZS_10G0355000	2.398	1.26173	7.59763e-09	1.65935e-06	yes	up	12.24	13.1	12.61	26.88	24.5	27.97	12.65	26.45
OsZS_10G0357200	9.53	3.25251	7.02177e-06	0.000594876	yes	up	0.12	0.07	0.17	1.58	1.19	0.36	0.12	1.04333
OsZS_10G0361300	2.173	1.11941	9.0973e-05	0.00458152	yes	up	38.02	59.38	68.98	125.15	92.67	94.64	55.46	104.153
OsZS_10G0362100	2.515	1.33028	6.02873e-05	0.00334545	yes	up	8.03	9.82	11.44	26.98	25.09	13.41	9.76333	21.8267
OsZS_10G0363800	144.972	7.17963	1.98383e-07	2.76181e-05	yes	up	0	0	0	0.26	0.63	0.41	0	0.433333
OsZS_10G0381200	0.336	-1.57481	0.000658178	0.0216912	yes	down	2.44	1.58	3.46	0.57	0.6	1.02	2.49333	0.73
OsZS_10G0381900	5.487	2.45599	1.24442e-05	0.000961836	yes	up	14.52	14.21	42.85	208.72	88.32	55.51	23.86	117.517
OsZS_11G0000500	189.742	7.56789	1.26906e-07	1.98758e-05	yes	up	0	0	0	1.26	2.06	4.82	0	2.71333
OsZS_11G0000600	2.504	1.32427	1.75724e-10	4.98009e-08	yes	up	3.91	3.94	4.99	9.9	12.07	9.17	4.28	10.38
OsZS_11G0001600	2.803	1.48723	6.88994e-13	2.87758e-10	yes	up	16.41	21.67	24.52	46.33	57.79	47.26	20.8667	50.46
OsZS_11G0002700	0.33	-1.5977	1.6383e-11	5.27045e-09	yes	down	15.11	12.61	14.71	3.73	3.85	4.7	14.1433	4.09333
OsZS_11G0004800	2.628	1.39385	2.65434e-10	6.94388e-08	yes	up	25.42	29.8	33.41	36.66	54.24	43.02	29.5433	44.64
OsZS_11G0006000	2.017	1.01252	4.25238e-07	5.3562e-05	yes	up	21.58	18.76	24.74	37.21	39.9	41.3	21.6933	39.47
OsZS_11G0007400	2.746	1.45719	0.000520473	0.0183778	yes	up	1.06	0.88	0.84	2.97	1.97	1.8	0.926667	2.24667
OsZS_11G0008000	605.471	9.24191	4.60391e-14	2.54885e-11	yes	up	0	0	0	2.5	3.03	2.87	0	2.8
OsZS_11G0008300	189.839	7.56863	1.76893e-17	1.55968e-14	yes	up	0.08	0.14	0	5.44	7.92	6	0.0733333	6.45333
OsZS_11G0009300	0.36	-1.47288	0.00146977	0.0387479	yes	down	1.83	2.63	2.47	0.97	0.61	0.62	2.31	0.733333
OsZS_11G0015000	3.029	1.59906	1.88663e-07	2.6894e-05	yes	up	768.51	576.11	1194.11	2136.69	2071.46	2421.21	846.243	2209.79
OsZS_11G0016100	3.737	1.90171	2.70998e-08	5.24502e-06	yes	up	367.55	211.84	325.29	1284.53	1082.23	555.64	301.56	974.133
OsZS_11G0025800	0.339	-1.56215	7.16508e-05	0.00377645	yes	down	11.16	11.04	5.23	3.16	3.47	1.65	9.14333	2.76
OsZS_11G0035600	0.221	-2.17635	2.6276e-05	0.00167702	yes	down	5.11	3.86	3.31	0.8	1.39	0.24	4.09333	0.81
OsZS_11G0036600	0.301	-1.72983	0.00193419	0.0474694	yes	down	2.49	1.75	3.44	0.66	1.05	0.4	2.56	0.703333
OsZS_11G0045300	2.012	1.00877	0.0012009	0.03332	yes	up	3.47	3.28	3.95	6.67	8.31	3.92	3.56667	6.3
OsZS_11G0093500	0.384	-1.37976	2.05961e-05	0.00137342	yes	down	1251.34	1121.5	520.57	339.94	369.58	269.87	964.47	326.463
OsZS_11G0101100	3.811	1.93014	8.34088e-11	2.4514e-08	yes	up	2.22	1.83	3.33	10.58	7.86	6.86	2.46	8.43333
OsZS_11G0108600	0.307	-1.70161	0.00127173	0.0347588	yes	down	2.85	1.96	1.1	0.71	0.79	0.23	1.97	0.576667
OsZS_11G0123500	2.706	1.43616	3.75433e-06	0.000353263	yes	up	1.4	1.94	1.66	4.01	4.8	3.19	1.66667	4
OsZS_11G0124500	2.111	1.07811	0.000410983	0.0153834	yes	up	4.02	2.17	4.6	6.8	7.44	5.81	3.59667	6.68333
OsZS_11G0149900	70.82	6.14608	2.94218e-05	0.00183355	yes	up	0	0	0	0.5	0.5	0.59	0	0.53
OsZS_11G0186300	0.469	-1.09278	0.000712067	0.0229384	yes	down	45.76	76.73	43.51	17.68	24.78	26.17	55.3333	22.8767
OsZS_11G0230400	3.861	1.94902	0.00171051	0.0435048	yes	up	13.24	0.78	13.97	24.6	34.54	40.11	9.33	33.0833
OsZS_11G0238800	2.273	1.18446	0.000405822	0.0152382	yes	up	2.05	2.21	1.48	4.77	4.57	2.33	1.91333	3.89
OsZS_11G0304000	3.661	1.87227	3.57154e-05	0.00213093	yes	up	4.1	3.38	6.04	18.32	21.42	5.35	4.50667	15.03
OsZS_11G0304100	2.114	1.08004	0.000203575	0.00881145	yes	up	1.11	1.41	0.97	2.71	2.37	1.5	1.16333	2.19333
OsZS_11G0306100	0.318	-1.6542	0.000385895	0.0147064	yes	down	8.82	14.68	7.46	4.74	2.83	1.29	10.32	2.95333
OsZS_11G0334400	0.021	-5.59243	1.09971e-06	0.000122909	yes	down	0.44	0.63	0.55	0	0	0.03	0.54	0.01
OsZS_11G0334500	0.014	-6.13607	3.5356e-05	0.00212011	yes	down	0.11	0.27	0.21	0	0	0	0.196667	0
OsZS_11G0334900	0.009	-6.87547	5.91321e-07	7.0385e-05	yes	down	0.41	0.82	0.41	0	0	0	0.546667	0
OsZS_11G0337600	0.011	-6.47302	2.03046e-06	0.000203097	yes	down	0.54	1.25	0.44	0	0.02	0	0.743333	0.00666667
OsZS_11G0342100	0.015	-6.03093	7.28333e-05	0.00382753	yes	down	0.26	0.42	0.14	0	0	0	0.273333	0
OsZS_11G0345700	12.617	3.65727	1.97714e-06	0.000200288	yes	up	0	0.08	0.08	0.67	0.4	0.69	0.0533333	0.586667
OsZS_11G0358200	0.311	-1.68592	1.59429e-05	0.00115713	yes	down	14.16	8.8	5.44	3.17	3.12	1.55	9.46667	2.61333
OsZS_11G0361500	0.265	-1.9174	0.000244715	0.0102565	yes	down	3.75	2.19	2	0.7	0.96	0.22	2.64667	0.626667
OsZS_11G0365000	0.013	-6.21847	4.40842e-05	0.00258111	yes	down	4.71	1.15	2.61	0	0	0	2.82333	0
OsZS_11G0376200	4.89	2.28993	0.000493751	0.0176656	yes	up	0.17	0.18	0.1	0.66	0.5	0.96	0.15	0.706667
OsZS_11G0380600	0.327	-1.61211	2.87321e-05	0.00181635	yes	down	5.73	7.48	3.65	2.35	1.58	0.99	5.62	1.64
OsZS_11G0381200	0.373	-1.42397	0.000257614	0.0106842	yes	down	4.01	6.23	2.94	2.09	1.44	0.88	4.39333	1.47
OsZS_11G0382000	0.356	-1.48915	0.000937044	0.0277028	yes	down	3.36	5.25	3.22	2.12	1.23	0.54	3.94333	1.29667
OsZS_11G0382600	0.381	-1.39076	0.000958184	0.0281959	yes	down	82.79	111.71	62.34	45.2	28.14	14.27	85.6133	29.2033
OsZS_11G0383500	0.383	-1.38395	0.000147996	0.00681469	yes	down	108.27	104.29	69.49	17.22	40.53	35.93	94.0167	31.2267
OsZS_11G0397200	0.251	-1.99607	0.000389173	0.0147292	yes	down	4.63	8.53	3.58	2.28	0.71	0.56	5.58	1.18333
OsZS_11G0400600	0.123	-3.02327	0.000144325	0.00668444	yes	down	11.64	15.91	16.05	1.02	0	1.14	14.5333	0.72
OsZS_11G0403100	4.842	2.2757	0.000212331	0.00910767	yes	up	0.13	0.09	0.24	0.9	0.64	0.48	0.153333	0.673333
OsZS_11G0406100	0.213	-2.23001	3.06375e-08	5.83486e-06	yes	down	4.05	3.55	4.32	0.68	0.57	0.97	3.97333	0.74
OsZS_11G0412700	4.229	2.08017	3.24059e-05	0.00198051	yes	up	2.58	0.73	3.83	9.98	10.04	6.83	2.38	8.95
OsZS_11G0416400	0.179	-2.4835	0.000606268	0.0205012	yes	down	0.5	0.4	0.41	0.02	0.06	0.13	0.436667	0.07
OsZS_11G0429000	0.029	-5.11318	0.000348498	0.0136005	yes	down	0.56	0.48	0.28	0.04	0	0	0.44	0.0133333
OsZS_11G0429200	0.259	-1.94814	4.47513e-05	0.00260477	yes	down	7.52	7.04	4.29	0.93	0.99	2.26	6.28333	1.39333
OsZS_11G0438400	2.935	1.55328	0.00019998	0.00871925	yes	up	0.61	0.36	0.4	1.52	1.32	0.76	0.456667	1.2
OsZS_11G0442800	0.257	-1.95776	5.01091e-09	1.13609e-06	yes	down	0.64	0.82	0.55	0.16	0.14	0.15	0.67	0.15
OsZS_11G0445200	4.761	2.2514	0.000513143	0.0182055	yes	up	0.63	0.18	0.23	0.66	1.07	2.19	0.346667	1.30667
OsZS_11G0451000	0.138	-2.85735	0.000919272	0.0274927	yes	down	0.52	0.5	0.39	0.09	0.05	0.03	0.47	0.0566667
OsZS_12G0001400	0.25	-1.99755	3.33176e-19	3.30483e-16	yes	down	30.64	32.47	34.01	7.87	5.47	7.34	32.3733	6.89333
OsZS_12G0013700	2.632	1.39608	9.03248e-08	1.51428e-05	yes	up	2922.2	2379.66	4285.34	7384.42	7596.96	6852.93	3195.73	7278.1
OsZS_12G0014200	2.854	1.51294	2.01799e-06	0.000202702	yes	up	153.13	96.01	166.02	470.25	387.09	217.15	138.387	358.163
OsZS_12G0024800	0.004	-8.02523	1.97537e-10	5.46809e-08	yes	down	8.85	6.16	7.42	0	0	0	7.47667	0
OsZS_12G0025400	4.479	2.16311	2.30806e-07	3.1578e-05	yes	up	0.91	0.55	0.56	2.01	2.39	3.56	0.673333	2.65333
OsZS_12G0025500	4.32	2.11097	1.54332e-08	3.19481e-06	yes	up	0.98	0.9	0.48	3.01	3.15	2.91	0.786667	3.02333
OsZS_12G0034800	0.318	-1.65213	0.000293023	0.0118032	yes	down	3.74	3.45	2.31	0.96	1.4	0.37	3.16667	0.91
OsZS_12G0057900	0.341	-1.55193	1.14926e-07	1.83416e-05	yes	down	5.52	4.16	4.43	1.56	1.21	1.34	4.70333	1.37
OsZS_12G0065300	0.444	-1.17174	0.00100737	0.0293172	yes	down	5.8	5.76	3.57	1.46	1.68	2.33	5.04333	1.82333
OsZS_12G0076900	0.479	-1.06263	7.87535e-05	0.00407567	yes	down	31.35	19.62	20.5	9.12	9.35	11.46	23.8233	9.97667
OsZS_12G0077100	0.256	-1.96411	0.000469855	0.0169475	yes	down	5.59	2.58	4.2	1.04	0.32	1.39	4.12333	0.916667
OsZS_12G0091800	2.771	1.47039	2.09516e-06	0.000208691	yes	up	1.49	1.57	1.42	4.02	4.4	1.89	1.49333	3.43667
OsZS_12G0093100	75.415	6.23678	0.000113892	0.0055312	yes	up	0	0	0	1.36	2.31	0.34	0	1.33667
OsZS_12G0098000	63.655	5.99219	1.89434e-05	0.00131095	yes	up	0	0	1.13	32.4	22.28	11.08	0.376667	21.92
OsZS_12G0099300	9.346	3.22433	9.10299e-05	0.00458152	yes	up	0.33	0.88	0.93	7.7	6.02	3.95	0.713333	5.89
OsZS_12G0102100	2.433	1.28282	1.97453e-05	0.00134302	yes	up	9.22	6.74	11.36	22.58	19.2	9.62	9.10667	17.1333
OsZS_12G0102200	4.497	2.16902	0.000243601	0.010251	yes	up	6.02	3.2	2.38	18.74	19.88	6.39	3.86667	15.0033
OsZS_12G0109800	103.518	6.69374	1.04812e-19	1.18817e-16	yes	up	0.05	0.03	0.02	4.21	3.44	1.65	0.0333333	3.1
OsZS_12G0110300	334.119	8.38422	3.90435e-20	4.64735e-17	yes	up	0	0.02	0.03	5.79	6.14	2.74	0.0166667	4.89
OsZS_12G0112900	0.112	-3.16233	1.73845e-05	0.00123171	yes	down	8.83	7	4.4	0.07	0.49	1.37	6.74333	0.643333
OsZS_12G0115800	0.321	-1.64111	0.000576881	0.0197601	yes	down	1.16	1.56	0.97	0.17	0.35	0.52	1.23	0.346667
OsZS_12G0119800	0.218	-2.19744	4.4046e-08	7.94363e-06	yes	down	5.04	4.45	5.09	0.52	1.41	0.94	4.86	0.956667
OsZS_12G0134300	0.022	-5.53415	0.000422649	0.0156723	yes	down	0.23	0.11	0.14	0	0	0	0.16	0
OsZS_12G0138200	133.344	7.05901	1.40458e-07	2.15725e-05	yes	up	0	0	0	1.2	1.31	0.95	0	1.15333
OsZS_12G0139300	127.651	6.99606	7.73268e-07	8.93612e-05	yes	up	0	0	0	1.56	1.23	0.49	0	1.09333
OsZS_12G0140000	8.913	3.15586	3.2375e-07	4.23472e-05	yes	up	1.01	0.37	1.21	10.02	7.77	2.63	0.863333	6.80667
OsZS_12G0141200	8.23	3.04086	0.000369522	0.0142344	yes	up	0	0.18	0.11	0.7	0.86	0.64	0.0966667	0.733333
OsZS_12G0141600	1191.51	10.2186	2.6577e-15	1.75748e-12	yes	up	0	0	0	28.69	25.19	7.61	0	20.4967
OsZS_12G0142600	3.893	1.96085	3.11051e-12	1.23415e-09	yes	up	4.76	3.78	2.96	15	14.2	8.34	3.83333	12.5133
OsZS_12G0142800	51.383	5.68322	0.000580712	0.0198627	yes	up	0	0	0	0.23	0.53	0.15	0	0.303333
OsZS_12G0148000	0.33	-1.601	8.19454e-05	0.00421337	yes	down	846.91	2093.77	2324.56	444.64	717.58	385.73	1755.08	515.983
OsZS_12G0152200	5.405	2.4342	4.7773e-05	0.00274706	yes	up	0.14	0.13	0.21	1.18	0.79	0.34	0.16	0.77
OsZS_12G0171100	2.022	1.01567	0.000133615	0.00629868	yes	up	11.34	12.95	14.19	29.46	25.06	14.88	12.8267	23.1333
OsZS_12G0173500	0.184	-2.44025	0.00107648	0.0307275	yes	down	1.18	1.84	1.59	1.9	0.25	2.78	1.53667	1.64333
OsZS_12G0201900	0.177	-2.49958	0.0017063	0.043444	yes	down	0.8	1.35	1.05	0.18	0.27	0.06	1.06667	0.17
OsZS_12G0236400	4.55	2.1858	0.000167713	0.00759044	yes	up	21.72	24.98	24.33	179.74	95.67	19.26	23.6767	98.2233
OsZS_12G0239100	0.151	-2.72589	0.00144922	0.038291	yes	down	12.47	9.96	10.36	0	1.22	2.96	10.93	1.39333
OsZS_12G0256900	112.961	6.81968	4.14653e-06	0.000382606	yes	up	0	0	0	1.41	2.09	0.45	0	1.31667
OsZS_12G0257000	149.999	7.2288	1.32724e-08	2.7716e-06	yes	up	0	0.01	0	0.47	0.49	0.27	0.00333333	0.41
OsZS_12G0257700	85.029	6.40989	1.27636e-05	0.000967677	yes	up	0	0	0	0.4	0.33	0.64	0	0.456667
OsZS_12G0258600	3.174	1.66638	7.74201e-05	0.00402415	yes	up	12.45	12.87	8.18	47.42	35.8	12.64	11.1667	31.9533
OsZS_12G0261700	5.374	2.42588	8.87571e-05	0.00449564	yes	up	0.16	0.29	0.1	1.2	0.95	0.51	0.183333	0.886667
OsZS_12G0261800	2.766	1.46789	2.38331e-07	3.22369e-05	yes	up	1.83	1.99	1.88	5.1	5.82	3.15	1.9	4.69
OsZS_12G0267200	0.11	-3.17791	6.05729e-06	0.000524363	yes	down	1.11	1.01	1.48	0	0.17	0.17	1.2	0.113333
OsZS_12G0268200	2.004	1.00269	0.00134127	0.0362431	yes	up	9.1	8.78	10.1	22.62	18.07	9.49	9.32667	16.7267
OsZS_12G0272700	0.275	-1.86244	1.64498e-06	0.000171006	yes	down	8.4	7.13	6.7	0.99	2.23	1.43	7.41	1.55
OsZS_12G0275900	883.076	9.78639	4.47954e-14	2.53905e-11	yes	up	0	0	0	3.73	3.91	1.09	0	2.91
OsZS_12G0283000	2362.17	11.2059	2.5805e-19	2.67093e-16	yes	up	0	0	0	11.92	9.39	4.28	0	8.53
OsZS_12G0284500	0.469	-1.09147	4.17253e-06	0.000383519	yes	down	21.57	17.32	14.3	7.63	8.87	5.55	17.73	7.35
OsZS_12G0297800	2.103	1.07252	1.1321e-08	2.42799e-06	yes	up	72.87	71.74	52.36	131.65	122.47	110.32	65.6567	121.48
OsZS_12G0324500	0.363	-1.46308	0.00103654	0.0298738	yes	down	22.47	10.3	12.29	4.73	7.21	2.5	15.02	4.81333
OsZS_12G0324600	0.153	-2.70721	0.000104273	0.00516073	yes	down	8.72	5.22	3.08	0.72	1.06	0.54	5.67333	0.773333
OsZS_12G0339800	0.243	-2.04165	1.27605e-05	0.000967677	yes	down	4.2	4.58	3.36	0.76	0.71	1.14	4.04667	0.87
OsZS_12G0341500	0.131	-2.93512	7.85349e-10	2.01033e-07	yes	down	4.29	4.23	2.25	0.25	0.58	0.38	3.59	0.403333
OsZS_12G0346800	387.404	8.59769	1.326e-11	4.38428e-09	yes	up	0	0	0	3.09	2.58	1.46	0	2.37667
OsZS_12G0347100	2.234	1.15935	4.24444e-09	9.7157e-07	yes	up	19.33	19.86	17.89	47.46	40.82	28.65	19.0267	38.9767
OsZS_12G0349500	0.258	-1.95547	0.00010999	0.00537664	yes	down	3.8	5.88	8.72	1.01	2.4	0.84	6.13333	1.41667
OsZS_12G0352400	0.074	-3.74863	0.00130493	0.035503	yes	down	3.02	2.39	2.43	0	0	0.46	2.61333	0.153333
OsZS_12G0352600	7.133	2.83452	1.54113e-13	7.80597e-11	yes	up	0.42	0.26	0.33	18.33	16.98	8.46	0.336667	14.59
OsZS_12G0366000	55.919	5.80526	0.000683508	0.0223204	yes	up	0	0	0	4.02	1.71	8.64	0	4.79
OsZS_12G0374600	0.317	-1.65731	2.37113e-05	0.00155128	yes	down	3.49	3.48	3.5	0.98	1.5	0.48	3.49	0.986667
OsZS_12G0384400	0.274	-1.86554	3.51409e-05	0.00211254	yes	down	5	4.12	2.9	1.47	1.19	0.43	4.00667	1.03
OsZS_12G0389500	0.376	-1.41068	2.89932e-05	0.00181635	yes	down	3.92	3.16	3	1.2	0.81	1.31	3.36	1.10667
OsZS_12G0398700	0.388	-1.36634	1.86218e-06	0.00019191	yes	down	4.2	2.65	3.52	1.13	1.13	1.26	3.45667	1.17333
