# Supplementary material for: Identification of a New Giant Emrbryo Allele, and Integrated Transcriptomics and Metabolomics Analysis of Giant Embryo Development in Rice
Source: Front Plant Sci. 2021 Aug 9;12:697889. doi: 10.3389/fpls.2021.697889 (PMC8381154; doi:10.3389/fpls.2021.697889)
Supplement: Supplementary file 11 [file Table_7.XLS]

## Sheet: EG_vs_CG.network.txt_for_pictur
Genes	Metabolites	pearson_value	p_value	FDR
OsZS_01G0367200	2-HYDROXY-3,4-DIMETHOXYBENZOIC ACID	0.999593	2.4825e-07	0.00332641
OsZS_01G0153300	5'-O-beta-D-Glucosylpyridoxine	0.999574	2.71677e-07	0.00332641
OsZS_07G0061000	8-Acetoxypinoresinol 4-glucoside	0.999152	1.07808e-06	0.00332641
OsZS_06G0440000	Glycyl-Methionine	0.999064	1.31512e-06	0.00332641
OsZS_01G0366500	23-Hydroxyphysalolactone	0.998927	1.72581e-06	0.00332641
OsZS_07G0282300	8-Acetoxypinoresinol 4-glucoside	0.998794	2.18146e-06	0.00332641
OsZS_11G0006000	Propyl gallate	0.998702	2.5279e-06	0.00332641
OsZS_06G0324400	2-Feruloyl-1-sinapoylgentiobiose	0.998574	3.04827e-06	0.00332641
OsZS_11G0006000	Trigonelline	0.998364	4.01062e-06	0.00332641
OsZS_06G0315900	Ethyl phenylglycidate	0.998363	4.0154e-06	0.00332641
OsZS_11G0149900	3alpha,4,7,7alpha-Tetrahydro-4-hydroxy-1H-isoindole-1,3(2H)-dione	0.99825	4.58945e-06	0.00332641
OsZS_12G0013700	Serotonin	0.998214	4.78023e-06	0.00332641
OsZS_06G0440000	Entacapone	0.99821	4.80098e-06	0.00332641
OsZS_10G0355000	Saxitoxin	0.998126	5.26219e-06	0.00332641
OsZS_11G0451000	Entacapone	0.998123	5.27957e-06	0.00332641
OsZS_09G0304800	Decarbamoylsaxitoxin	0.998084	5.50279e-06	0.00332641
OsZS_07G0287600	8-Acetoxypinoresinol 4-glucoside	0.998047	5.71992e-06	0.00332641
OsZS_01G0534500	(E)-2-Methyl-2-buten-1-ol O-beta-D-Glucopyranoside	0.998009	5.94419e-06	0.00332641
OsZS_06G0315900	4-methylthiazole-5-acetic-acid	0.997961	6.23221e-06	0.00332641
OsZS_11G0149900	(2R,3R,4R)-2-Amino-4-hydroxy-3-methylpentanoic acid	0.997931	6.41566e-06	0.00332641
OsZS_10G0010700	Panose	0.997862	6.85154e-06	0.00332641
OsZS_10G0355000	5'-O-beta-D-Glucosylpyridoxine	0.997758	7.53645e-06	0.00332641
OsZS_11G0149900	(E)-2-Methyl-2-buten-1-ol O-beta-D-Glucopyranoside	0.997756	7.54787e-06	0.00332641
OsZS_03G0145700	Aloesol	0.997681	8.0608e-06	0.00332641
OsZS_03G0553100	Glycyl-Methionine	0.997623	8.47066e-06	0.00332641
OsZS_12G0013700	4-formyl Indole	0.997587	8.72326e-06	0.00332641
OsZS_03G0004500	4-methylthiazole-5-acetic-acid	0.997584	8.75034e-06	0.00332641
OsZS_11G0015000	Glutamylarginine	0.997581	8.77223e-06	0.00332641
OsZS_03G0185500	Etoposide glucuronide	0.997526	9.17582e-06	0.00332641
OsZS_03G0004500	2-Furoylglycine	0.997482	9.5022e-06	0.00332641
OsZS_06G0390900	Inosine	0.997428	9.91211e-06	0.00332641
OsZS_01G0153300	Saxitoxin	0.997403	1.01052e-05	0.00332641
OsZS_05G0222300	Kaempferol 3-O-arabinoside	0.997372	1.03512e-05	0.00332641
OsZS_03G0026600	Thioacetamide	0.997317	1.07842e-05	0.00332641
OsZS_01G0153300	3,4,5-trihydroxy-6-[1-(3-phenyloxiran-2-yl)ethoxy]oxane-2-carboxylic acid	0.997271	1.11585e-05	0.00332641
OsZS_01G0704500	Delphinidin 3-glucosylglucoside	0.997271	1.11642e-05	0.00332641
OsZS_07G0380400	Panose	0.997206	1.16977e-05	0.00332641
OsZS_01G0153300	3-Hydroxynevirapine glucuronide	0.997199	1.1755e-05	0.00332641
OsZS_03G0464600	Chlorogenic acid	0.997196	1.17853e-05	0.00332641
OsZS_09G0007100	Cyanidin 3-(6''-acetyl-galactoside)	0.997174	1.19698e-05	0.00332641
OsZS_01G0079100	L-trans-alpha-Amino-2-carboxycyclopropaneacetic acid	0.997142	1.22385e-05	0.00332641
OsZS_02G0332600	Erbstatin Analog	0.997117	1.24552e-05	0.00332641
OsZS_01G0153300	Acetyl-DL-Leucine	0.997076	1.28089e-05	0.00332641
OsZS_01G0153300	9-Hydroxy-3',4'-dimethoxy-3,4-methylenedioxy-9,9'-epoxylignan	0.997072	1.28495e-05	0.00332641
OsZS_12G0013700	Tryptophanol	0.997041	1.31185e-05	0.00332641
OsZS_04G0309600	8-Acetoxypinoresinol 4-glucoside	0.996967	1.37891e-05	0.00332641
OsZS_07G0470200	5'-O-beta-D-Glucosylpyridoxine	0.996952	1.39239e-05	0.00332641
OsZS_05G0083000	Panose	0.996883	1.45596e-05	0.00332641
OsZS_05G0423100	Ferulic acid	0.996862	1.47533e-05	0.00332641
OsZS_01G0704500	N5-(4-Methoxybenzyl)glutamine	0.996815	1.51981e-05	0.00332641
OsZS_03G0586600	Glycerol 1-propanoate	0.996801	1.53379e-05	0.00332641
OsZS_03G0004500	Ethyl phenylglycidate	0.996756	1.57662e-05	0.00332641
OsZS_06G0036100	Propanoyl phosphate	0.996734	1.59811e-05	0.00332641
OsZS_11G0451000	Glycyl-Methionine	0.996724	1.6084e-05	0.00332641
OsZS_07G0470200	Saxitoxin	0.996713	1.61914e-05	0.00332641
OsZS_07G0470200	3,4,5-trihydroxy-6-[1-(3-phenyloxiran-2-yl)ethoxy]oxane-2-carboxylic acid	0.996675	1.65666e-05	0.00332641
OsZS_02G0104600	1-(Malonylamino)cyclopropanecarboxylic acid	0.99665	1.68151e-05	0.00332641
OsZS_01G0046800	3alpha,4,7,7alpha-Tetrahydro-4-hydroxy-1H-isoindole-1,3(2H)-dione	0.9965	1.83505e-05	0.00332641
OsZS_07G0470200	Acetyl-DL-Leucine	0.996395	1.94748e-05	0.00332641
OsZS_12G0239100	2-Feruloyl-1-sinapoylgentiobiose	0.996343	2.00414e-05	0.00332641
OsZS_03G0004000	8-Acetoxypinoresinol 4-glucoside	0.996312	2.03818e-05	0.00332641
OsZS_07G0470200	3-Hydroxynevirapine glucuronide	0.996301	2.05005e-05	0.00332641
OsZS_02G0528500	L-Aspartic acid	0.996272	2.08162e-05	0.00332641
OsZS_01G0366500	8-Acetoxypinoresinol 4-glucoside	0.996266	2.08926e-05	0.00332641
OsZS_12G0389500	Heteroxanthin	0.996229	2.13059e-05	0.00332641
OsZS_03G0519900	Inosine	0.99621	2.15146e-05	0.00332641
OsZS_01G0153300	1,2,3-Trihydroxybenzene	0.99621	2.15156e-05	0.00332641
OsZS_03G0578500	Inosine	0.996208	2.15406e-05	0.00332641
OsZS_03G0553100	Entacapone	0.996184	2.18114e-05	0.00332641
OsZS_06G0390900	7,8-Dihydrovomifoliol 9-[rhamnosyl-(1->6)-glucoside]	0.99618	2.18553e-05	0.00332641
OsZS_06G0315900	3-(4-hydroxy-2,3,5-trimethoxyphenyl)prop-2-enal	0.996173	2.19353e-05	0.00332641
OsZS_03G0145700	7,8-Dihydrovomifoliol 9-[rhamnosyl-(1->6)-glucoside]	0.99617	2.19708e-05	0.00332641
OsZS_06G0036100	LysoPA(0:0/18:2(9Z,12Z))	0.996162	2.20681e-05	0.00332641
OsZS_08G0455400	23-Hydroxyphysalolactone	0.996073	2.30993e-05	0.00332641
OsZS_11G0149900	N,N-Dihydroxy-L-tyrosine	0.995988	2.41123e-05	0.00332641
OsZS_01G0534500	Dinorpromazine	0.995963	2.44109e-05	0.00332641
OsZS_02G0332600	N2-Acetyl-L-ornithine	0.995935	2.475e-05	0.00332641
OsZS_03G0586800	N-butylformamide	0.995932	2.4788e-05	0.00332641
OsZS_10G0355000	Acetyl-DL-Leucine	0.99591	2.50558e-05	0.00332641
OsZS_03G0245600	3-(4-hydroxy-2,3,5-trimethoxyphenyl)prop-2-enal	0.99589	2.53012e-05	0.00332641
OsZS_11G0008000	(2R,3R,4R)-2-Amino-4-hydroxy-3-methylpentanoic acid	0.995862	2.56482e-05	0.00332641
OsZS_01G0474400	Methyl phenylacetate	0.995771	2.67839e-05	0.00332641
OsZS_06G0461800	(R)-2-Hydroxy-2H-1,4-benzoxazin-3(4H)-one	0.995757	2.69627e-05	0.00332641
OsZS_01G0046800	5'-O-beta-D-Glucosylpyridoxine	0.995718	2.74614e-05	0.00332641
OsZS_12G0119800	Syringic acid	0.995695	2.77654e-05	0.00332641
OsZS_01G0367200	Zymonic acid	0.995645	2.84036e-05	0.00332641
OsZS_03G0322400	1-(beta-D-Ribofuranosyl)-1,4-dihydronicotinamide	0.995573	2.93512e-05	0.00332641
OsZS_01G0056300	D-glycero-L-galacto-Octulose	0.995563	2.94824e-05	0.00332641
OsZS_08G0427600	Panose	0.995528	2.99512e-05	0.00332641
OsZS_07G0036000	3-Hydroxyanthranilic acid	0.995526	2.99864e-05	0.00332641
OsZS_03G0145700	Hypoxanthine	0.995469	3.07536e-05	0.00332641
OsZS_03G0141200	Adenylosuccinate	0.995416	3.14756e-05	0.00332641
OsZS_02G0411900	LysoPA(0:0/18:2(9Z,12Z))	0.995372	3.20764e-05	0.00332641
OsZS_11G0008000	N,N-Dihydroxy-L-tyrosine	0.99534	3.25218e-05	0.00332641
OsZS_05G0230000	7,8-Dihydrovomifoliol 9-[rhamnosyl-(1->6)-glucoside]	0.995316	3.28652e-05	0.00332641
OsZS_11G0416400	2-Feruloyl-1-sinapoylgentiobiose	0.995254	3.37357e-05	0.00332641
OsZS_02G0528500	3-Hydroxynevirapine glucuronide	0.995236	3.39906e-05	0.00332641
OsZS_01G0079100	Delphinidin 3-glucosylglucoside	0.995211	3.43479e-05	0.00332641
OsZS_08G0192600	Cis-Zeatin 9-glucoside	0.995192	3.46268e-05	0.00332641
OsZS_11G0007400	Kaempferol 3-O-arabinoside	0.99519	3.46492e-05	0.00332641
OsZS_11G0000600	3-amino-2-naphthoic acid	0.995169	3.49486e-05	0.00332641
OsZS_11G0015000	Epinephrine glucuronide	0.995128	3.55448e-05	0.00332641
OsZS_02G0528500	Acetyl-DL-Leucine	0.995119	3.56804e-05	0.00332641
OsZS_01G0704100	7,8-Dihydrovomifoliol 9-[rhamnosyl-(1->6)-glucoside]	0.995093	3.606e-05	0.00332641
OsZS_11G0008000	Ne-Methyl-L-lysine	0.995085	3.61783e-05	0.00332641
OsZS_09G0231000	Inosine	0.995053	3.66504e-05	0.00332641
OsZS_02G0316500	Etoposide glucuronide	0.995049	3.67133e-05	0.00332641
OsZS_02G0571700	Etoposide glucuronide	0.995045	3.67711e-05	0.00332641
OsZS_01G0367200	Everninic Acid	0.995043	3.67914e-05	0.00332641
OsZS_01G0494300	(R)-Pelletierine	0.99504	3.68372e-05	0.00332641
OsZS_06G0390900	Entacapone	0.995032	3.69623e-05	0.00332641
OsZS_01G0081800	23-Hydroxyphysalolactone	0.994991	3.75755e-05	0.00332641
OsZS_10G0129500	(R)-2-Hydroxy-2H-1,4-benzoxazin-3(4H)-one	0.994936	3.83953e-05	0.00332641
OsZS_12G0267200	LysoPA(0:0/18:2(9Z,12Z))	0.994921	3.86247e-05	0.00332641
OsZS_01G0583400	Decarbamoylsaxitoxin	0.994874	3.9345e-05	0.00332641
OsZS_01G0046800	(2R,3R,4R)-2-Amino-4-hydroxy-3-methylpentanoic acid	0.994866	3.94733e-05	0.00332641
OsZS_05G0423100	4-Ipomeanol	0.994861	3.95454e-05	0.00332641
OsZS_01G0153300	3alpha,4,7,7alpha-Tetrahydro-4-hydroxy-1H-isoindole-1,3(2H)-dione	0.994853	3.96631e-05	0.00332641
OsZS_11G0400600	Glycerol 1-propanoate	0.994851	3.96997e-05	0.00332641
OsZS_01G0534500	N,N-Dihydroxy-L-tyrosine	0.99481	4.03286e-05	0.00332641
OsZS_01G0079100	L-Isoleucine	0.994774	4.08959e-05	0.00332641
OsZS_07G0357900	N2-Acetyl-L-ornithine	0.994742	4.14002e-05	0.00332641
OsZS_01G0407000	3-Phenylpropanal	0.994731	4.15768e-05	0.00332641
OsZS_03G0245600	Ethyl phenylglycidate	0.99473	4.15905e-05	0.00332641
OsZS_01G0530500	2,6-Dimethoxyphenol	0.994716	4.1813e-05	0.00332641
OsZS_01G0366500	Entacapone	0.994692	4.21796e-05	0.00332641
OsZS_08G0455700	3,4-Dihydroxybenzaldehyde	0.994675	4.24624e-05	0.00332641
OsZS_03G0514700	Pyrocatechol	0.994653	4.28138e-05	0.00332641
OsZS_11G0149900	Dinorpromazine	0.994571	4.41301e-05	0.00332641
OsZS_10G0010700	Entacapone	0.994554	4.44062e-05	0.00332641
OsZS_01G0385100	Entacapone	0.994542	4.46083e-05	0.00332641
OsZS_01G0011300	4-Ipomeanol	0.994539	4.46576e-05	0.00332641
OsZS_10G0355000	3,4,5-trihydroxy-6-[1-(3-phenyloxiran-2-yl)ethoxy]oxane-2-carboxylic acid	0.994521	4.49432e-05	0.00332641
OsZS_06G0401500	8-Acetoxypinoresinol 4-glucoside	0.99443	4.64468e-05	0.00332641
OsZS_01G0387700	Aspartyl-L-proline	0.99443	4.64538e-05	0.00332641
OsZS_03G0245600	N5-(4-Methoxybenzyl)glutamine	0.994424	4.65525e-05	0.00332641
OsZS_04G0432100	D-glycero-L-galacto-Octulose	0.994414	4.67211e-05	0.00332641
OsZS_11G0008000	3alpha,4,7,7alpha-Tetrahydro-4-hydroxy-1H-isoindole-1,3(2H)-dione	0.994383	4.72346e-05	0.00332641
OsZS_11G0451000	8-Acetoxypinoresinol 4-glucoside	0.994371	4.74406e-05	0.00332641
OsZS_03G0206300	Everninic Acid	0.994337	4.80091e-05	0.00332641
OsZS_11G0015000	Propyl gallate	0.9943	4.86433e-05	0.00332641
OsZS_01G0011300	Ferulic acid	0.99428	4.89921e-05	0.00332641
OsZS_12G0013700	Nicotyrine	0.994245	4.95777e-05	0.00332641
OsZS_07G0357500	Glutamylarginine	0.994226	4.99046e-05	0.00332641
OsZS_10G0079400	5,20-DiHETE	0.994211	5.01744e-05	0.00332641
OsZS_04G0350600	(all-Z)-8,11,14-Heptadecatrienal	0.994126	5.16582e-05	0.00332641
OsZS_12G0119800	3,4-Dihydroxybenzaldehyde	0.99412	5.17564e-05	0.00332641
OsZS_08G0156400	M-Coumaric acid	0.994112	5.19075e-05	0.00332641
OsZS_02G0054500	Aloesol	0.994107	5.19972e-05	0.00332641
OsZS_12G0013700	L-Tryptophan	0.994	5.3895e-05	0.00332641
OsZS_09G0231000	Urolithin A-8-O-glucuronide	-0.999329	6.75821e-07	0.00332641
OsZS_03G0591500	L-trans-alpha-Amino-2-carboxycyclopropaneacetic acid	-0.999212	9.31844e-07	0.00332641
OsZS_03G0004000	1,2,3-Trihydroxybenzene	-0.99917	1.03351e-06	0.00332641
OsZS_04G0309600	Shoyuflavone B	-0.999049	1.35695e-06	0.00332641
OsZS_01G0705100	Everninic Acid	-0.998968	1.59801e-06	0.00332641
OsZS_06G0103900	1-O-Sinapoyl-beta-D-glucose	-0.998952	1.64777e-06	0.00332641
OsZS_06G0103900	Elenaic acid	-0.998907	1.79266e-06	0.00332641
OsZS_01G0387700	N2-Acetyl-L-ornithine	-0.998882	1.87332e-06	0.00332641
OsZS_01G0091000	Everninic Acid	-0.998852	1.97478e-06	0.00332641
OsZS_06G0315900	Cascaroside A	-0.998797	2.17009e-06	0.00332641
OsZS_02G0605300	4-Methylene-L-glutamine	-0.998746	2.35631e-06	0.00332641
OsZS_01G0704500	3-Methoxy-4,5-methylenedioxycinnamaldehyde	-0.998714	2.47942e-06	0.00332641
OsZS_01G0138400	Dinorpromazine	-0.998569	3.06915e-06	0.00332641
OsZS_04G0399800	Benzoic acid	-0.998559	3.11429e-06	0.00332641
OsZS_03G0322400	Guanidylic acid (guanosine monophosphate)	-0.998537	3.21066e-06	0.00332641
OsZS_03G0570900	9-Hydroxy-3',4'-dimethoxy-3,4-methylenedioxy-9,9'-epoxylignan	-0.998514	3.31218e-06	0.00332641
OsZS_07G0061000	Pantothenic Acid	-0.998425	3.71822e-06	0.00332641
OsZS_07G0310400	Eremopetasitenin B2	-0.998401	3.83278e-06	0.00332641
OsZS_06G0215600	Isopentyl beta-D-glucoside	-0.998384	3.91463e-06	0.00332641
OsZS_10G0333100	Lysinoalanine	-0.998374	3.96516e-06	0.00332641
OsZS_03G0570900	3-Phenylpropyl formate	-0.998307	4.2983e-06	0.00332641
OsZS_06G0035500	Hypoxanthine	-0.998211	4.7981e-06	0.00332641
OsZS_03G0570900	Eremopetasitenin B2	-0.998201	4.85007e-06	0.00332641
OsZS_06G0401500	N8-Acetylspermidine	-0.998142	5.175e-06	0.00332641
OsZS_03G0519900	N,N-Dihydroxy-L-tyrosine	-0.998089	5.47591e-06	0.00332641
OsZS_03G0478600	Triglochinin	-0.998072	5.57337e-06	0.00332641
OsZS_05G0230000	N2-Acetyl-L-ornithine	-0.998057	5.66137e-06	0.00332641
OsZS_03G0591500	N-Acetylserotonin sulfate	-0.998047	5.71523e-06	0.00332641
OsZS_09G0140500	Methyl phenylacetate	-0.998039	5.76416e-06	0.00332641
OsZS_06G0103900	Poncirin	-0.998034	5.793e-06	0.00332641
OsZS_01G0385100	Shoyuflavone B	-0.998013	5.91649e-06	0.00332641
OsZS_03G0591500	L-Isoleucine	-0.997999	6.00244e-06	0.00332641
OsZS_08G0156400	D-Pipecolic acid	-0.997949	6.30658e-06	0.00332641
OsZS_01G0385100	2-Hepteneoylglycine	-0.997932	6.41155e-06	0.00332641
OsZS_07G0287600	Shoyuflavone B	-0.997928	6.43323e-06	0.00332641
OsZS_01G0527400	2-Hepteneoylglycine	-0.997917	6.50468e-06	0.00332641
OsZS_01G0153300	3,4-Dihydroxybenzaldehyde	-0.997879	6.7434e-06	0.00332641
OsZS_01G0046800	3,4-Dihydroxybenzaldehyde	-0.997862	6.8543e-06	0.00332641
OsZS_03G0591500	Tenuazonic acid	-0.997793	7.3042e-06	0.00332641
OsZS_03G0004500	Gardenoside	-0.997792	7.30854e-06	0.00332641
OsZS_03G0591500	Pseudooxynicotine	-0.997743	7.63376e-06	0.00332641
OsZS_01G0366500	Shoyuflavone B	-0.997732	7.70844e-06	0.00332641
OsZS_03G0080500	Deuteroporphyrin IX	-0.997715	7.82901e-06	0.00332641
OsZS_03G0245600	Raffinose	-0.997704	7.8981e-06	0.00332641
OsZS_11G0007400	Rothindin	-0.997675	8.10124e-06	0.00332641
OsZS_06G0103900	Deuteroporphyrin IX	-0.997642	8.33223e-06	0.00332641
OsZS_11G0002700	Licoagroside B	-0.997609	8.56731e-06	0.00332641
OsZS_07G0310400	9-Hydroxy-3',4'-dimethoxy-3,4-methylenedioxy-9,9'-epoxylignan	-0.997604	8.60545e-06	0.00332641
OsZS_03G0464600	Gibberellin A86	-0.997571	8.84009e-06	0.00332641
OsZS_08G0156400	L-2-Amino-5-(methylthio)pentanoic acid	-0.997547	9.01783e-06	0.00332641
OsZS_01G0079100	Pyrocatechol	-0.997542	9.05658e-06	0.00332641
OsZS_07G0282300	Pantothenic Acid	-0.997494	9.41052e-06	0.00332641
OsZS_07G0380400	Epinephrine glucuronide	-0.997488	9.45693e-06	0.00332641
OsZS_01G0230400	Para-hydroxyrosiglitazone	-0.997452	9.72702e-06	0.00332641
OsZS_01G0091000	M-Coumaric acid	-0.997444	9.78755e-06	0.00332641
OsZS_12G0119800	L-Aspartic acid	-0.997388	1.02234e-05	0.00332641
OsZS_06G0321400	Pyropheophytin b	-0.997368	1.03829e-05	0.00332641
OsZS_03G0245600	Cascaroside A	-0.997348	1.05412e-05	0.00332641
OsZS_07G0056800	Acetyl-DL-Leucine	-0.997313	1.08198e-05	0.00332641
OsZS_07G0061000	1,2,3-Trihydroxybenzene	-0.997298	1.09442e-05	0.00332641
OsZS_01G0554000	4-Methyl-5-thiazoleethanol	-0.997285	1.10458e-05	0.00332641
OsZS_02G0587300	Methyl phenylacetate	-0.997249	1.13422e-05	0.00332641
OsZS_07G0310400	3,4,5-trihydroxy-6-[1-(3-phenyloxiran-2-yl)ethoxy]oxane-2-carboxylic acid	-0.997234	1.14642e-05	0.00332641
OsZS_06G0440000	Trigonelline	-0.997223	1.15541e-05	0.00332641
OsZS_07G0453700	Piperidine	-0.997196	1.17854e-05	0.00332641
OsZS_03G0591500	2'-Hydroxyenterolactone	-0.997191	1.18232e-05	0.00332641
OsZS_07G0310400	3-Hydroxynevirapine glucuronide	-0.997157	1.21107e-05	0.00332641
OsZS_03G0586800	3-Phenylpropyl formate	-0.997122	1.24088e-05	0.00332641
OsZS_01G0497900	D-glycero-L-galacto-Octulose	-0.997105	1.25602e-05	0.00332641
OsZS_11G0007400	3,3',4',5,6,7,8-Heptahydroxyflavone	-0.997015	1.33564e-05	0.00332641
OsZS_06G0049200	Benzoic acid	-0.997005	1.34433e-05	0.00332641
OsZS_03G0553100	Ne-Methyl-L-lysine	-0.996979	1.36762e-05	0.00332641
OsZS_03G0130700	Glutamylarginine	-0.996935	1.40759e-05	0.00332641
OsZS_12G0119800	3,4,5-trihydroxy-6-[1-(3-phenyloxiran-2-yl)ethoxy]oxane-2-carboxylic acid	-0.996922	1.41995e-05	0.00332641
OsZS_06G0390900	(E)-2-Methyl-2-buten-1-ol O-beta-D-Glucopyranoside	-0.996907	1.4333e-05	0.00332641
OsZS_01G0498000	Allysine	-0.996871	1.46701e-05	0.00332641
OsZS_07G0380400	2-Hepteneoylglycine	-0.996868	1.46944e-05	0.00332641
OsZS_12G0339800	Serotonin	-0.996868	1.46955e-05	0.00332641
OsZS_07G0282300	Shoyuflavone B	-0.996862	1.47566e-05	0.00332641
OsZS_05G0347300	Triazolopropionic acid	-0.996854	1.48278e-05	0.00332641
OsZS_02G0316500	Glutamylleucine	-0.996832	1.50415e-05	0.00332641
OsZS_03G0004500	Cascaroside A	-0.99681	1.52514e-05	0.00332641
OsZS_09G0171100	L-2-Amino-5-(methylthio)pentanoic acid	-0.996794	1.53979e-05	0.00332641
OsZS_06G0324400	5-Hydroxy-L-tryptophan	-0.996794	1.54018e-05	0.00332641
OsZS_03G0506900	N-Benzoylaspartic acid	-0.996764	1.56903e-05	0.00332641
OsZS_12G0119800	Cystathionine sulfoxide	-0.996741	1.59143e-05	0.00332641
OsZS_01G0494300	N-[1-(4-methoxy-6-oxopyran-2-yl)-2-methylbutyl]acetamide	-0.996714	1.61771e-05	0.00332641
OsZS_06G0390900	3alpha,4,7,7alpha-Tetrahydro-4-hydroxy-1H-isoindole-1,3(2H)-dione	-0.99671	1.62165e-05	0.00332641
OsZS_04G0274000	Cystathionine sulfoxide	-0.996684	1.64774e-05	0.00332641
OsZS_01G0050300	7-Deoxy-13-dihydroadriamycinone	-0.996652	1.67988e-05	0.00332641
OsZS_12G0239100	5-Hydroxy-L-tryptophan	-0.99665	1.68149e-05	0.00332641
OsZS_11G0007400	2''-Methoxy-(S)-oleuropein	-0.996649	1.68224e-05	0.00332641
OsZS_01G0705300	D-Glucarate	-0.996626	1.70615e-05	0.00332641
OsZS_07G0287600	Pantothenic Acid	-0.996602	1.72981e-05	0.00332641
OsZS_07G0156900	Benzoic acid	-0.996601	1.73151e-05	0.00332641
OsZS_01G0348500	Poncirin	-0.996595	1.73676e-05	0.00332641
OsZS_07G0453700	(R)-2-Hydroxy-7,8-dimethoxy-2H-1,4-benzoxazin-3(4H)-one 2-glucoside	-0.996595	1.73677e-05	0.00332641
OsZS_02G0605300	Piperidine	-0.996571	1.76161e-05	0.00332641
OsZS_07G0061000	Ne-Methyl-L-lysine	-0.996557	1.77649e-05	0.00332641
OsZS_01G0527400	Epinephrine glucuronide	-0.99654	1.79359e-05	0.00332641
OsZS_03G0004000	3alpha,4,7,7alpha-Tetrahydro-4-hydroxy-1H-isoindole-1,3(2H)-dione	-0.996494	1.84138e-05	0.00332641
OsZS_07G0061000	3alpha,4,7,7alpha-Tetrahydro-4-hydroxy-1H-isoindole-1,3(2H)-dione	-0.996477	1.85965e-05	0.00332641
OsZS_12G0024800	Eremopetasitenin B2	-0.996473	1.86358e-05	0.00332641
OsZS_12G0057900	N-Tigloylglycine	-0.996468	1.86946e-05	0.00332641
OsZS_12G0339800	4-formyl Indole	-0.996433	1.90673e-05	0.00332641
OsZS_07G0453700	Delta-Hexalactone	-0.996376	1.96728e-05	0.00332641
OsZS_12G0119800	3-Hydroxynevirapine glucuronide	-0.996358	1.98689e-05	0.00332641
OsZS_03G0005000	Everninic Acid	-0.996346	2.00028e-05	0.00332641
OsZS_12G0272700	Acetyl-DL-Leucine	-0.996325	2.02297e-05	0.00332641
OsZS_11G0406100	3-Phenylpropyl formate	-0.996318	2.03073e-05	0.00332641
OsZS_02G0605300	Delta-Hexalactone	-0.996311	2.0392e-05	0.00332641
OsZS_05G0222300	Rothindin	-0.996291	2.06063e-05	0.00332641
OsZS_08G0156400	Cysteineglutathione disulfide	-0.996285	2.06726e-05	0.00332641
OsZS_01G0704100	Allysine	-0.996262	2.0937e-05	0.00332641
OsZS_01G0385100	Epinephrine glucuronide	-0.996228	2.13181e-05	0.00332641
OsZS_01G0366500	Ne-Methyl-L-lysine	-0.996218	2.14277e-05	0.00332641
OsZS_06G0103900	Stachyoside A	-0.996216	2.14499e-05	0.00332641
OsZS_06G0315900	Raffinose	-0.996196	2.16814e-05	0.00332641
OsZS_01G0662700	N-Benzoylaspartic acid	-0.996189	2.17573e-05	0.00332641
OsZS_03G0005000	D-Glucarate	-0.996181	2.18528e-05	0.00332641
OsZS_09G0140500	Sinapyl alcohol	-0.996175	2.19133e-05	0.00332641
OsZS_03G0570900	Licoagroside B	-0.996175	2.19226e-05	0.00332641
OsZS_01G0704500	Gardenoside	-0.996172	2.19491e-05	0.00332641
OsZS_06G0401500	1,2,3-Trihydroxybenzene	-0.996171	2.19582e-05	0.00332641
OsZS_05G0270700	Lysinoalanine	-0.996149	2.22206e-05	0.00332641
OsZS_08G0455400	Propyl gallate	-0.996127	2.24744e-05	0.00332641
OsZS_06G0315900	Gardenoside	-0.996117	2.25844e-05	0.00332641
OsZS_07G0061000	Shoyuflavone B	-0.9961	2.27878e-05	0.00332641
OsZS_03G0519900	(E)-2-Methyl-2-buten-1-ol O-beta-D-Glucopyranoside	-0.996099	2.27916e-05	0.00332641
OsZS_01G0348500	1-O-Sinapoyl-beta-D-glucose	-0.996099	2.28021e-05	0.00332641
OsZS_10G0262200	Chalcolactone	-0.996084	2.29689e-05	0.00332641
OsZS_01G0393400	Liquiritigenin 4'-[3-acetylapiosyl-(1->2)-glucoside]	-0.996046	2.34253e-05	0.00332641
OsZS_01G0705300	Everninic Acid	-0.996039	2.3506e-05	0.00332641
OsZS_07G0310400	1,2,3-Trihydroxybenzene	-0.996034	2.35618e-05	0.00332641
OsZS_11G0149900	Inosine	-0.996012	2.3826e-05	0.00332641
OsZS_06G0401500	D-glycero-L-galacto-Octulose	-0.995998	2.39919e-05	0.00332641
OsZS_07G0310400	5'-O-beta-D-Glucosylpyridoxine	-0.995973	2.42942e-05	0.00332641
OsZS_06G0390900	(2R,3R,4R)-2-Amino-4-hydroxy-3-methylpentanoic acid	-0.995937	2.47279e-05	0.00332641
OsZS_03G0578500	Saxitoxin	-0.995924	2.48865e-05	0.00332641
OsZS_01G0022600	Pyropheophytin b	-0.995922	2.49099e-05	0.00332641
OsZS_03G0004000	Pantothenic Acid	-0.99592	2.49315e-05	0.00332641
OsZS_01G0554000	Heteroartonin A	-0.995919	2.49427e-05	0.00332641
OsZS_02G0043100	Ne-Methyl-L-lysine	-0.995919	2.49467e-05	0.00332641
OsZS_08G0156400	Pantothenic Acid	-0.995911	2.50497e-05	0.00332641
OsZS_01G0618100	Allysine	-0.99591	2.50631e-05	0.00332641
OsZS_11G0002700	Eremopetasitenin B2	-0.995893	2.5266e-05	0.00332641
OsZS_09G0231000	1,2,3-Trihydroxybenzene	-0.99587	2.55454e-05	0.00332641
OsZS_01G0348500	Elenaic acid	-0.995856	2.5718e-05	0.00332641
OsZS_08G0453400	Ferulic acid	-0.995854	2.5752e-05	0.00332641
OsZS_03G0185500	D-Pipecolic acid	-0.995849	2.58137e-05	0.00332641
